# Supplementary material for: Finding prognostic gene pairs for cancer from patient-specific gene networks
Source: BMC Med Genomics. 2019 Dec 20;12(Suppl 8):179. doi: 10.1186/s12920-019-0634-0 (PMC6923916; doi:10.1186/s12920-019-0634-0)
Supplement: Supplementary file 1 — Additional file 1 A total of 516 genes for BRCA, 466 genes for COAD, and 410 genes for LUAD are listed in BRCA.csv, COAD.csv, and LUAD.csv, respectively. [file 12920_2019_634_MOESM1_ESM.zip]

Archive with 3 entries (3 files):
- additional file/BRCAR0.csv
- additional file/COADR0.csv
- additional file/LUADR0.csv
