# Supplementary material for: Finding prognostic gene pairs for cancer from patient-specific gene networks
Source: BMC Med Genomics. 2019 Dec 20;12(Suppl 8):179. doi: 10.1186/s12920-019-0634-0 (PMC6923916; doi:10.1186/s12920-019-0634-0)
Supplement: Supplementary file 1 — Additional file 1 A total of 516 genes for BRCA, 466 genes for COAD, and 410 genes for LUAD are listed in BRCA.csv, COAD.csv, and LUAD.csv, respectively. [file 12920_2019_634_MOESM1_ESM.zip › additional file/BRCAR0.csv]

gene
BRCA2
CHEK2
PALB2
PIK3CA
RAD51
BRIP1
CDH1
ATM
BARD1
TP53
SLC22A18
TSG101
RB1CC1
KRAS
BRCA1
AKT1
ESR1
CASP8
XRCC3
PHB
RAD54L
HMMR
PPM1D
ERBB2
PTEN
MTOR
HRAS
CYP17A1
SMAD4
MIR21
MIR221
MIR155
MIR146A
MIR222
MIR10B
MIR205
MIR206
MIR661
MIR127
MIR204
MIR31
HERC2
MIR125A
MIR196A2
MIR210
MIR200C
MIR34A
MIR200B
MIR27A
MIR429
MIR9-3
MIR520C
MIR96
MIR200A
MIR199B
MIR510
MIR502
MIR499A
MIR193B
MIR30E
MIR335
MIR373
MIR20A
MIR182
MIR126
MIR128-1
MIR141
MIR146B
NBN
BCAR4
CDK2
KRT19
SRA1
SMAD7
ITGB1
TUNAR
HOTAIR
H19
TP53BP1
HIF1A-AS2
LINC-ROR
GAS5
MALAT1
LINC00511
NEAT1
PVT1
UCA1
XIST
LINC00160
CDKN2B-AS1
ZFAS1
MSR1
DLEU1
KCNK15-AS1
LINC00052
SOX2-OT
NQO2
CCAT2
DANCR
RASSF1-AS1
MAGI2-AS3
PTPRG-AS1
FGF14-AS2
CASC22
SPRY4-IT1
ST8SIA6-AS1
STXBP5-AS1
LINC01405
LINC00993
DPP10-AS1
HFE
SNHG16
SNHG15
SNHG7
TUG1
RMST
TP73-AS1
PTENP1
OR3A4P
NNT-AS1
NKILA
PANDAR
PDCD4-AS1
PINK1-AS
WT1-AS
NBAT1
DRAIC
DIRC3
DSCAM-AS1
EFNA3
EGOT
CRNDE
CLDND1
BCYRN1
CASC2
CCAT1
CCDC26
ZNF667-AS1
MNX1-AS1
KCNQ1OT1
JADRR
KLF3-AS1
LINC00339
LINC00520
LINC00472
IGKV1-5
HOXA11-AS
FOXC2-AS1
ERVH48-1
FOXCUT
HMMR-AS1
HOXA-AS2
HOTTIP
LINC00598
LINC00628
LSINCT5
MEG3
MIR2052HG
MIAT
LINC00901
LINC00636
LINC01016
LINC01089
LINC01234
LINC01116
ADARB2-AS1
PGR
CCND1
TFF1
CTSD
AR
EGFR
BCAR1
NCOA3
CYP19A1
BRMS1
ESR2
BCAR3
PIP
NRG1
MUC1
CTNNB1
MYC
APC
XRCC2
MIR145
ANKRD30A
FGF3
EGF
FGFR2
BCAS1
ERBB3
MIR320A
ABCG2
CDK1
AREG
CASP3
KRT14
MIRLET7D
MIRLET7A3
MIRLET7I
MIRLET7F2
MIRLET7F1
MIR663A
MIR149
MIR148A
MIR152
MIR98
MIR181A2
MIR143
MIR136
MIR101-1
MIR122
MIR124-3
MIR128-2
MIR181B1
MIR181A1
MIR29B2
MIR181D
MIR29C
MIR9-1
MIR328
MIR497
MIR22
MIR191
MIR18A
MIR195
MIR202
MIR203A
ERBB4
MKI67
IGF1R
CDKN1A
ALK
APOD
NOTCH1
VEGFA
VEGFC
IGF2
GATA3
AXL
CDKN1B
MAPK8
KRT5
BCL2
SNCG
CDC25A
PCNA
TGFB1
CDK4
CCND2
SCGB2A2
SERPINB5
PRLR
RHOBTB2
ARID4B
CHEK1
AMPH
MDM2
NME1
AURKA
XBP1
WNT10B
BRAF
AKT2
PARP1
TYMP
MSH2
TOP2A
TFAP2C
CXCR4
CTTN
CCNB1
HEATR6
TGFA
WNT1
JUN
RB1
CAV1
CD44
EP300
DDR1
MAGED2
IGF1
MET
MUCL1
PTHLH
KDR
BEX2
MSH6
MAPK1
LASP1
FGF2
MMP11
STS
EPOR
HSPB1
PIK3R1
TIMP1
BAX
MMP1
CLCA2
MST1R
STAT1
SRC
CASP9
BMP6
FHIT
TEK
TACC1
PRL
BRMS1L
FLT4
WWOX
TPD52L2
TIMP2
AKAP13
PLAUR
PLAU
WNT5A
KRT8
CXCL12
ABCB1
MTA1
TOP1
MMP9
RBBP8
NQO1
FLT1
MMP2
HDAC1
CYP1A1
CLDN7
TYMS
CCND3
ING1
PBOV1
ODC1
MAPK3
FGF4
HGF
PTPRC
FOS
GRB7
NF1
CCNG1
AHR
PTN
PIK3CB
IRS1
POU4F2
TIMP3
TGFBR2
ETV4
SP1
PAK1
TCF7L2
PRKACA
CYP1B1
NOTCH4
AKIP1
STAT3
FGFR1
CEP85L
PTK6
MMP14
GPER1
FGF8
FASN
CSF1R
GADD45A
SKP2
KLK10
FBLN1
CEACAM5
CCNA2
AXIN2
S100A4
CA9
PTGS2
BECN1
SULT1E1
TOX3
GNAS
MAPK9
SHBG
HIF1A
IDH1
NET1
STK11
KLLN
MMP17
EREG
FOXC1
TNFSF11
ITGB3BP
RASSF1
MAPK10
FOXA1
FOXO1
CCNE1
GREB1
DNMT3B
KRT18
CDK6
PTK2
CSK
IGFBP3
GSTP1
CDK7
SLC9A3R1
NCOA1
SNAI2
RPS6KB1
MLH1
RAD51C
MAPK14
RARB
MAPK12
IGF2R
CCNB2
RRAS2
HBEGF
PIK3CG
GRB2
RHOA
PLK1
RAD51D
TNFSF10
E2F1
SMAD2
BIRC5
TWIST1
ST18
BMPR1A
CDC25B
PRKCA
KIT
NRP1
SHC1
FGF1
CDC42
NAT2
TRIM25
FBXW7
GSK3B
HPR
PDGFRB
NTRK3
GNRH1
EPCAM
CDH2
KDM5B
TGFBR1
BCL2L1
BCAS3
BAK1
ST14
CDH3
CSF3
SPP1
PRDM14
IGFBP5
EZH2
RHOC
EIF4E
ATR
IL6
NCOA6
SERPINE1
KIAA0100
TNF
MCM2
E2F3
TIMELESS
ROBO1
HDAC4
BMP1
SFN
PELP1
STMN1
YBX1
CASP7
RARA
NR3C1
ECT2
ALDH1A1
TRIM24
SUSD2
ARFGEF3
FOSL1
ABCC1
ABCC11
GNRH2
KIF15
GPX1
IL2
CTCF
ESRRA
CDC27
CSN2
GLI1
MMP13
ECM1
CCNH
GRN
BAG1
SGK3
CYCS
GSN
ANXA1
TERT
TIMP4
ZNF703
S100A7
BSG
