# Supplementary material for: Finding prognostic gene pairs for cancer from patient-specific gene networks
Source: BMC Med Genomics. 2019 Dec 20;12(Suppl 8):179. doi: 10.1186/s12920-019-0634-0 (PMC6923916; doi:10.1186/s12920-019-0634-0)
Supplement: Supplementary file 1 — Additional file 1 A total of 516 genes for BRCA, 466 genes for COAD, and 410 genes for LUAD are listed in BRCA.csv, COAD.csv, and LUAD.csv, respectively. [file 12920_2019_634_MOESM1_ESM.zip › additional file/COADR0.csv]

gene
PIK3CA
PDGFRL
TP53
APC
AXIN2
NRAS
DCC
CTNNB1
EP300
FGFR3
FLCN
DLC1
MLH3
BAX
MCC
PTPRJ
RAD54B
PTPN12
MLH1
BRAF
AKT1
CCND1
SRC
BUB1B
ODC1
TLR2
AURKA
PLA2G2A
KRAS
SMAD4
HRAS
MUTYH
PTEN
MAP2K1
PPARG
RAF1
BUB1
BRCA2
IDH2
MSH2
MSH6
MIR203A
PTPN11
MIR21
MIR145
MIR143
MIR31
MIR34A
BCL10
MIR126
MIR34C
MIR34B
MIRLET7A1
MIR100
MIR342
MIR26A1
MIR192
MIR127
MIR140
MIR215
MIR141
MT-CO1
E2F4
ZEB1
CCAT1
CCAT2
H19
HOTAIR
LINC00659
LINC01567
LINC-ROR
BANCR
CASC8
CRNDE
TFDP1
GAS5
MALAT1
PVT1
TUSC7
PANDAR
RPL34-AS1
UCA1
AFAP1-AS1
CASC19
HOXA-AS2
DANCR
ZEB1-AS1
SPRY4-IT1
BLACAT1
FBXL19-AS1
SNHG17
VIM-AS1
CASC2
LINC-PINT
LEF1-AS1
HOXB-AS3
DLEU7-AS1
LINC01507
HOTTIP
NNT-AS1
AGO2
SNHG20
GAPLINC
ZNF582-AS1
BCAR4
SNHG1
TUG1
CASC11
NEAT1
LINC01133
FOXP4-AS1
LINC00858
XIST
FAM83H-AS1
PCAT1
SNHG12
SLC25A25-AS1
SEC63P1
SNHG16
SNHG3
BCYRN1
SNHG5
SBDSP1
RNY3
POU5F1P4
NPTN-IT1
PTENP1
RNY1
RHO
RBM5-AS1
CAHM
CBR3-AS1
FER1L4
AOC4P
FEZF1-AS1
DLGAP4-AS1
CDKN2B-AS1
DPP10-AS1
EHHADH-AS1
DUXAP9
FTX
ZFAS1
WSPAR
GABPB1-AS1
GHET1
HIPK1-AS1
HIF1A-AS1
HEIH
UHRF1
TUSC8
SOX21-AS1
SOX2-OT
SNHG6
SOX5
TINCR
TP53TG1
HNF1A-AS1
HOTAIRM1
LSINCT5
MEG3
MAMDC2-AS1
MACROD2-AS1
LINC01268
LINC00538
KCNQ1OT1
HULC
HOXA11-AS
LINC00261
LINC00472
LINC00460
BACE1-AS
MNX1-AS1
EGFR
PMS2
TCF7L2
CDH1
PTGS2
TGFBR2
EPCAM
CHEK2
CEACAM5
VEGFA
MUC2
KRT20
AREG
ERBB2
TYMS
MMP2
MYC
CDKN1A
CASP3
MMP7
GNAS
GSTP1
MIR133B
PMS1
MGMT
CD44
MIR137
MIR200C
MIR27A
MIR135B
MIR19A
CDX2
CDX1
EGF
MMP9
TOP1
MTOR
GUCY2C
BCL2L1
SMAD3
MIR320A
LEF1
GALNT12
MIR422A
CCKBR
MSH3
DPYD
KDR
ABCB1
SMAD2
POLE
CEACAM7
JUN
CASP9
MIR10A
MIR181A2
MIR15B
MIR182
MIR18A
MIR183
MIR10B
MIR125A
MIR139
MIR132
MIR130B
MIR129-2
MIR128-2
MIR155
MIR93
MIR296
MIR27B
MIR107
MIRLET7G
MIR345
MIR339
MIR29A
MIR32
MIR328
MIRLET7F1
MIRLET7B
MIR675
MIR497
MIR454
MIR7-3
MIR9-1
MIR96
MIR95
MIR29B2
MIR372
MIR191
MIR195
MIR23A
MIR223
MIR224
MIR25
MIR20A
MIR106A
MIR106B
MIR221
MIR24-2
BIRC5
GAST
TYMP
MUC5AC
SMAD7
BCL2
NME1
HNF4A
MUC12
CYCS
IGF2
PARP1
CASP8
DNMT1
MAPK1
CDKN2A
PLAUR
PTK2
FASLG
MET
PPARD
HIF1A
PLAU
IGF1R
TLR9
CEACAM6
LGALS3
MAPK8
CEACAM3
STAT3
CTSB
MMP11
PTGS1
PSG2
COLCA1
MAPK3
VDR
IDH1
AXIN1
RHOA
CDKN1B
IGFBP3
NQO1
RUNX3
TERT
FLT1
IFNG
CDK2
NFE2L2
STK11
FAS
TGFB1
GPX2
TNFSF10
TCF4
RPS6KB1
CCNB1
TMEFF2
CTNNA1
FOS
LGALS4
NF1
GDF15
ESR2
COLCA2
POLD1
WRN
PTGER4
XRCC1
CTSD
TNFRSF10B
RNF43
TGFA
VEGFC
TNF
BRCA1
SELE
NTN1
NAT2
MTHFR
IL6
CEACAM1
CACNA1G
TIAM1
MDM2
TGFBR1
MMP1
SOCS1
PHLPP1
GSK3B
ENG
UGT1A1
CASR
PDCD4
DNMT3B
XIAP
ANXA5
BAK1
ABCG2
STAT1
RET
HSPA5
PHLPP2
CDK1
TDGF1
MUC1
PPP2R1B
MMP14
NOS2
FPGS
KLF4
GADD45A
SFRP2
ITGB1
TIMP1
FLT4
HLTF
CHEK1
S100A4
GSTM1
WNT1
WNT2
CFLAR
KRT19
TFF3
IFNA2
CDK4
DDIT3
UMPS
PIK3R1
BMP6
CYP1A1
KRT18
ENPP7
MUC6
ERBB3
EXO1
OGG1
CAV1
SYNE1
ERCC1
EREG
IGFBP7
IGF1
EPHB2
FZD10
HPGD
CSE1L
SP1
GUCA2B
E2F1
NAT1
CCNA2
NFKB1
ABCC1
SERPINB5
MCL1
WNT5A
CYP24A1
RARB
GRPR
CCND2
HSP90AA1
KLF5
IL6R
FGF2
TCF7
MT-CO3
PXN
LGALS3BP
PCNA
TIMP3
PTGER2
TNFRSF10A
MUC3A
TNFRSF1A
TNFRSF9
ATM
CXCR4
TIMP2
RASSF1
CSK
ICAM1
PROM1
THBS1
TLR4
LRP6
IL2
FHIT
HDAC1
WNT3A
DDX53
FUT3
KRT8
