# Supplementary material for: Finding prognostic gene pairs for cancer from patient-specific gene networks
Source: BMC Med Genomics. 2019 Dec 20;12(Suppl 8):179. doi: 10.1186/s12920-019-0634-0 (PMC6923916; doi:10.1186/s12920-019-0634-0)
Supplement: Supplementary file 1 — Additional file 1 A total of 516 genes for BRCA, 466 genes for COAD, and 410 genes for LUAD are listed in BRCA.csv, COAD.csv, and LUAD.csv, respectively. [file 12920_2019_634_MOESM1_ESM.zip › additional file/LUADR0.csv]

gene
BRAF
SLC22A18
EGFR
IRF1
KRAS
ERBB2
PIK3CA
PPP2R1B
CASP8
CYP2A6
FASLG
ERCC6
MAP3K8
PRKN
PTEN
MAP2K1
NRAS
DDR2
MIR21
MIR145
MIR205
MIR126
MIR19A
MIR183
MIR141
MIR197
MIRLET7C
MIR128-2
MIR221
MIR130A
MIR20A
MIR137
MIR133B
MIR107
MIR429
MIR34A
MIR200C
MIR29C
MIR93
MIR29A
MIR200B
MIRLET7A3
MIR222
MIR34B
MIR372
MIR34C
MIR98
MIR30D
MIR200A
MIR185
MIR15A
MIR18A
MIRLET7E
MIRLET7B
MIRLET7G
MIRLET7D
MIR499A
MXRA5
CEACAM5
RASSF1
DLEC1
SKP2
MALAT1
LINC00511
NRG1
HOTAIR
LUCAT1
GAS5
SERPINB3
PVT1
PPIEL
NEAT1
CDKN2B-AS1
AFAP1-AS1
HOXA11-AS
TUG1
SOX2-OT
DGCR5
LINC00968
LINC00460
FENDRR
RGMB-AS1
UCA1
FEZF1-AS1
AGAP2-AS1
BANCR
MIR31HG
LINC01133
PCAT7
SBF2-AS1
HNF1A-AS1
ZNF461
LINC00342
DLGAP2
SPRY4-IT1
LINC01433
PANDAR
FOXD2-AS1
KCNMB2-AS1
HOTTIP
CASC2
SNHG1
BCAR4
LINC00473
ZNF793
XIST
SNHG15
LINC00858
GAS6-AS1
SNHG12
CACNA1G-AS1
COTL1
CCAT1
MEG3
CASC9
TATDN1
BLACAT1
GHET1
KCNQ1OT1
GAS5-AS1
LINC-ROR
H19
MIR22HG
CCAT2
MIR4435-2HG
LINC01186
NEXN-AS1
LINC00313
PCAT6
DANCR
GACAT2
ADAM12
SNHG7
TRPM2-AS
STK4
LINC00857
TUSC7
GNAS-AS1
GPSM2
FAM83H-AS1
GUCY1B2
TUBA4B
TP73-AS1
C14orf132
BCYRN1
ADAMTS9-AS2
TP53TG1
CASC8
CPS1-IT1
LINC00880
LINC00261
HIF1A-AS1
IGF2-AS
LINC00210
HAGLR
PCAT1
LSINCT5
MIAT
MAFA-AS1
ZEB2-AS1
LINC01116
LINC01502
LINC01589
MYEF2
SLC16A1-AS1
RNY3
SNHG16
SNHG20
TINCR
TCF7
RNY1
RMRP
ZFAS1
NKILA
RBM38
GGPS1
TP53
ALK
ABCB1
CDKN2A
STK11
HRAS
AKT1
RB1
CASP3
FHIT
NKX2-1
ENO2
NQO1
CADM1
VEGFA
PTGS2
FAS
KIT
EML4
MYC
TOP1
CCND1
EGF
GRP
MIR155
MIR146A
CDKN1A
MIR125A
MIR26A1
MIR150
MIR31
MIR203A
MIR124-1
MIR335
MIR148A
MIR143
MIR140
KRT19
MIR124-3
MIR101-1
MIR212
MIR182
MIR192
MIR195
MIR210
MIR125B2
MGMT
MET
BAX
RARB
XRCC1
BCL2L1
MAPK1
CDK4
MYCL
CHRNA5
CYCS
CHGA
AREG
CYP1A1
ERCC1
CHRNA3
SYP
ERBB3
MIR219A1
MIR199A1
MIR199B
MIR214
MIR218-2
MIR216A
MIR204
MIR139
MIR22
MIR106A
MIR100
MIR146B
MIR15B
MIR191
MIR181C
MIR33A
MIR95
MIR511
MIR497
MIR96
MIR99A
MIRLET7F1
MIRLET7A2
MIR423
MIR377
MIR27B
MIR24-2
MIR29B2
MIR32
MIR345
MIR224
MIR339
VEGFC
MVP
TUBB3
CDK2
STAT3
ERCC2
GSTP1
TYMS
NCAM1
ABCC1
CASP9
TERT
RRM1
BIRC5
E2F1
MDM2
TUSC2
BCL2
XIAP
IGF1R
CD44
MMP9
KDR
PARP1
MMP2
GSTM1
CDH1
SCUBE3
AKT2
HIF1A
HGF
NME1
FGFR1
FLT4
CD274
ROS1
PTK2
NMB
TNFSF10
ITGB1
TP63
MAPK8
NMBR
ABCG2
CCNA2
JUN
CDH13
CDKN1B
OGG1
TYMP
CSF3
CDKN2B
EPB41L3
APAF1
TGFA
CCNE1
MAPK3
PLAU
GRPR
BIRC7
RAF1
MAGEA4
PPARG
RBM5
TLR9
CT83
KRT18
BRS3
BIRC3
BPIFA1
TNFRSF10B
RCVRN
HNRNPA2B1
PRKCA
DAPK1
MYO18B
BIRC2
TOP2A
CHEK2
MMP7
NOTCH1
FLT1
NAPSA
CA9
ASCL1
CCNB1
FN1
PRKCI
EPCAM
ANXA5
FGFR2
TIMP2
ENO1
COL18A1
PLAUR
SRC
CDK1
FGF2
ERBB4
MLH1
PTHLH
NFKBIA
KRT7
DNMT1
DCK
TIMP1
MCL1
TGFBR2
UCHL1
S100A2
CTNNB1
SLC2A1
MAGEA1
CYP2E1
GADD45A
CTAG1B
TP73
GADD45G
RALBP1
CDK6
CAV1
XRCC3
HDGF
TK1
C20orf85
SCGB1A1
PIK3R1
IL24
SPP1
MUC4
MYCN
ELAVL4
PCNA
MAGEA3
DHFR
DHDH
ATM
IGFBP3
PDGFRB
