# Supplementary material for: Finding prognostic gene pairs for cancer from patient-specific gene networks
Source: BMC Med Genomics. 2019 Dec 20;12(Suppl 8):179. doi: 10.1186/s12920-019-0634-0 (PMC6923916; doi:10.1186/s12920-019-0634-0)
Supplement: Supplementary file 3 — Additional file 3 Results of the log-rank test and the Cox proportional hazards model. [file 12920_2019_634_MOESM3_ESM.xlsx]

## Sheet: BRCA_log-rank_test_coxph
gene pair	group1	group2	Log-rank test			Cox PH (gene pair, age, gender)
						gene pair				age		gender
			test statistic	p-value	adjusted p-value	hazard ratio	p-value	CI lower	CI upper	hazard ratio	p-value	hazard ratio	p-value
LINC01234_MET	76	974	39.0579	4.11e-10	7.99e-07	3.36518	2.56015e-07	2.12114	5.33887	1.03201	1.19309e-06	0.629826	0.645986
KRT5_SP1	129	921	36.2565	1.73e-09	2.92e-06	2.62019	1.71885e-06	1.76581	3.88797	1.03066	4.24991e-06	0.746494	0.771311
LINC01234_SERPINB5	41	1009	32.2126	1.38e-08	1.95e-05	3.82984	4.40135e-06	2.15893	6.79396	1.03298	6.893e-07	0.400053	0.368265
CDH3_SP1	25	1025	31.237	2.28e-08	2.96e-05	7.94468	3.70069e-08	3.79834	16.6172	1.03762	1.88035e-08	0.654255	0.673223
PTK6_SP1	55	995	30.5776	3.21e-08	3.83e-05	4.55224	1.21624e-06	2.46825	8.39578	1.03448	1.65597e-07	0.615058	0.628905
CLDN7_PIK3CA	53	997	28.1603	1.12e-07	0.000123879	4.00915	2.74086e-07	2.36112	6.80746	1.03592	4.90443e-08	0.714855	0.738687
KRT5_LINC01234	76	974	25.8143	3.76e-07	0.000389178	3.06877	3.04536e-06	1.91641	4.91403	1.03465	1.73433e-07	0.58716	0.596827
LINC00636_SFN	13	1037	23.9498	9.89e-07	0.000869224	6.9877	2.33457e-05	2.83879	17.2002	1.0352	9.21642e-08	0.688853	0.711074
CCNH_NME1	83	967	23.9004	1.01e-06	0.000875324	2.62613	1.95849e-05	1.68588	4.09078	1.03381	3.93439e-07	0.738941	0.763751
PIP_TRIM25	41	1009	23.4957	1.25e-06	0.00104157	2.86438	0.000401902	1.59921	5.13045	1.03228	1.42188e-06	0.606617	0.619304
DRAIC_TOX3	17	1033	22.4286	2.18e-06	0.00152488	3.68414	0.000434312	1.78174	7.61777	1.033	5.41607e-07	0.707696	0.731178
LINC01234_RAD54L	165	885	22.2508	2.39e-06	0.00161558	2.39267	9.36751e-06	1.62668	3.51936	1.03428	1.77421e-07	0.513967	0.50976
KLLN_ST14	17	1033	22.1923	2.47e-06	0.00162767	6.26465	6.96717e-05	2.53633	15.4735	1.03483	1.18087e-07	0.691562	0.713993
BCAR1_CDK4	43	1007	22.141	2.53e-06	0.0016287	3.89464	1.83133e-05	2.09101	7.25399	1.03523	1.19433e-07	0.690304	0.712586
HFE_LINC00472	268	782	21.9686	2.77e-06	0.00174493	2.37634	8.70956e-07	1.68314	3.35502	1.0372	2.19868e-08	0.835148	0.858156
KLLN_KRT5	30	1020	21.2554	4.02e-06	0.0023709	3.55986	0.000587853	1.7258	7.34304	1.03358	5.10871e-07	0.685674	0.707585
AXIN2_SP1	155	895	21.2311	4.07e-06	0.0023709	2.52023	2.88837e-06	1.71107	3.71202	1.03594	4.36446e-08	0.620248	0.635006
ARID4B_KRT14	235	815	21.038	4.5e-06	0.00255833	1.90296	0.000418732	1.33105	2.72062	1.03151	3.10239e-06	0.585007	0.594108
PIK3CA_PRLR	56	994	20.9599	4.69e-06	0.00263265	3.15524	2.04188e-05	1.85973	5.35323	1.0345	1.28687e-07	0.736116	0.760896
MSH6_SERPINB5	294	756	20.6604	5.48e-06	0.00300582	1.97681	9.7428e-05	1.40316	2.78497	1.03272	9.17663e-07	0.498466	0.489947
ARFGEF3_SLC9A3R1	56	994	20.3399	6.48e-06	0.00347213	3.25147	1.23391e-05	1.91641	5.51658	1.03519	8.72884e-08	0.479356	0.466758
BCAR1_PIK3CA	55	995	19.9823	7.82e-06	0.0040168	3.51387	2.09209e-05	1.96957	6.26901	1.03557	8.10048e-08	0.699926	0.722899
KRT14_SP1	105	945	19.9486	7.96e-06	0.0040168	2.09053	0.000880671	1.35376	3.22829	1.03182	2.04468e-06	0.615526	0.629419
KRT5_WWOX	195	855	19.8362	8.44e-06	0.00418171	1.99176	0.000232955	1.37999	2.87472	1.03252	9.84197e-07	0.620636	0.635322
BCL2_LINC01116	72	978	19.6001	9.55e-06	0.00458536	2.68739	0.000286171	1.57529	4.58458	1.03327	4.72487e-07	0.713763	0.737554
KLK10_SP1	128	922	19.3552	1.09e-05	0.00515927	2.05461	0.000480899	1.37139	3.07821	1.03237	1.26194e-06	0.616106	0.630214
FGF14-AS2_LINC01234	153	897	19.2161	1.17e-05	0.0054384	2.2972	4.09267e-05	1.54391	3.41802	1.03419	1.82779e-07	0.515743	0.512027
PTPRG-AS1_RAD51C	196	854	19.0616	1.27e-05	0.00572503	1.93722	0.000598812	1.32795	2.82601	1.03163	1.90041e-06	0.502041	0.494711
CDH3_LINC01234	15	1035	18.9333	1.35e-05	0.00603301	3.72074	0.00114505	1.68554	8.21336	1.03321	5.42384e-07	0.391086	0.362075
KLK10_WWOX	205	845	18.9249	1.36e-05	0.00603301	1.92094	0.00039621	1.33862	2.75658	1.03241	1.08034e-06	0.675451	0.696498
KLLN_PTPRG-AS1	26	1024	18.6932	1.54e-05	0.00662328	3.58562	0.000550127	1.73771	7.39864	1.03381	3.17516e-07	0.707467	0.730963
ARFGEF3_SRC	187	863	18.6376	1.58e-05	0.00675647	2.10986	0.000126448	1.44033	3.09061	1.03414	3.56741e-07	0.755096	0.780242
KRT14_SERPINE1	30	1020	18.3952	1.8e-05	0.00732973	3.20771	0.00337029	1.47161	6.99198	1.03304	6.84536e-07	0.704961	0.728321
KRT5_PRLR	259	791	18.3519	1.84e-05	0.00732973	1.83333	0.000661694	1.29335	2.59877	1.03198	1.88422e-06	0.483316	0.471513
CYP19A1_TRIM25	60	990	18.3292	1.86e-05	0.00732973	3.13137	0.000109331	1.75629	5.58304	1.03451	1.54909e-07	0.664507	0.684388
KLK10_LINC01234	65	985	18.3147	1.87e-05	0.00732973	3.08376	1.99532e-05	1.83801	5.17386	1.03561	6.31636e-08	0.39665	0.36399
GLI1_JUN	23	1027	18.2344	1.95e-05	0.00752093	4.50025	0.00125432	1.80463	11.2223	1.03371	2.75265e-07	0.695896	0.718635
LINC00472_YBX1	259	791	18.0442	2.16e-05	0.00803456	1.98622	8.3279e-05	1.41116	2.79562	1.03416	2.48775e-07	0.713508	0.737203
SRC_XBP1	117	933	18.0368	2.17e-05	0.00803456	2.36843	7.11194e-05	1.54778	3.62419	1.03511	1.53002e-07	0.751106	0.776217
ERBB4_RHOBTB2	109	941	17.8646	2.37e-05	0.00870161	1.96158	0.00100451	1.31296	2.93061	1.03194	1.30314e-06	0.758192	0.783443
KRT5_MAPK9	167	883	17.7973	2.46e-05	0.00886472	1.84841	0.00209262	1.2498	2.73373	1.03143	3.16745e-06	0.455567	0.43759
MLH1_PTPRG-AS1	137	913	17.7713	2.49e-05	0.00886472	2.12069	0.0003768	1.40127	3.20945	1.0332	5.00181e-07	0.734694	0.759358
FOXA1_TOX3	12	1038	17.5884	2.74e-05	0.00960728	3.4745	0.00798225	1.38442	8.72001	1.03301	6.59775e-07	0.697187	0.720024
GLI1_MTA1	268	782	17.5707	2.77e-05	0.00962496	1.84201	0.000474595	1.30769	2.59465	1.03271	9.56207e-07	0.567457	0.573475
JUN_KRT5	31	1019	17.5109	2.86e-05	0.00985886	2.47439	0.00727957	1.27679	4.79532	1.03237	1.4054e-06	0.697344	0.720142
KRT5_SERPINE1	30	1020	17.4807	2.9e-05	0.00994299	2.97408	0.00635688	1.35945	6.50642	1.03289	8.29571e-07	0.704359	0.727688
LINC01234_TUG1	61	989	17.4231	2.99e-05	0.0101739	2.67535	0.000296365	1.56995	4.55906	1.03397	2.88793e-07	0.433936	0.411648
EFNA3_RBBP8	107	943	17.327	3.15e-05	0.010624	2.47864	4.43503e-05	1.60326	3.83197	1.03555	8.23265e-08	0.734824	0.759529
BAX_ESRRA	67	983	17.2258	3.32e-05	0.010967	3.44473	5.07643e-06	2.02469	5.86075	1.03793	1.60792e-08	0.70155	0.724662
HDAC1_LINC01234	81	969	17.1863	3.39e-05	0.0111185	2.49189	0.000207547	1.53825	4.03676	1.03395	2.48027e-07	0.461109	0.445147
BEX2_PTGS2	28	1022	17.1533	3.45e-05	0.0112342	2.67937	0.00539869	1.33814	5.36494	1.03256	1.12866e-06	0.588882	0.599104
KRT14_TYMP	88	962	16.966	3.81e-05	0.0117421	2.03936	0.00179242	1.30387	3.18972	1.03268	1.19938e-06	0.544897	0.547131
GLI1_VEGFA	256	794	16.9094	3.92e-05	0.0119393	1.68429	0.00375161	1.18387	2.39622	1.03099	4.23199e-06	0.612185	0.625641
LINC01234_PTPRG-AS1	52	998	16.8604	4.02e-05	0.012093	2.88828	0.000408032	1.60409	5.20056	1.03386	2.65326e-07	0.458532	0.442812
CASP9_PTK6	142	908	16.8429	4.06e-05	0.0121268	2.38791	1.68335e-05	1.60637	3.54971	1.0363	4.07337e-08	0.468779	0.453782
CLDN7_KRT5	276	774	16.648	4.5e-05	0.0133532	1.69831	0.00316098	1.19476	2.41409	1.03143	3.30609e-06	0.543322	0.54519
BMP1_PARP1	12	1038	16.6009	4.61e-05	0.0134325	6.19429	0.00208381	1.93946	19.7834	1.03459	1.69649e-07	0.681697	0.703347
CDKN1B_MUCL1	58	992	16.5802	4.66e-05	0.0134953	2.47813	0.000809676	1.45713	4.21453	1.03347	4.21336e-07	0.733533	0.758261
AKT1_MDM2	123	927	16.531	4.79e-05	0.0137649	2.06291	0.0012265	1.32987	3.2	1.03244	7.94693e-07	0.725861	0.750234
LINC01234_TFAP2C	12	1038	16.5034	4.86e-05	0.0138729	3.90614	0.00324114	1.5768	9.67648	1.03362	3.70781e-07	0.693209	0.715761
KRT14_KRT18	284	766	16.4883	4.9e-05	0.0138729	1.71814	0.00215004	1.21598	2.42766	1.03182	2.40807e-06	0.497241	0.488978
CYP17A1_MDM2	53	997	16.4472	5e-05	0.0140405	4.26063	6.82595e-06	2.26595	8.01121	1.03779	1.49664e-08	0.702983	0.726224
CTTN_DNMT3B	238	812	16.379	5.19e-05	0.014328	2.34724	2.08743e-06	1.65002	3.33909	1.03943	5.08763e-09	0.652706	0.671322
EFNA3_PTPRG-AS1	74	976	16.3748	5.2e-05	0.014328	2.74612	5.04106e-05	1.685	4.47548	1.03611	6.57741e-08	0.472753	0.459959
IGKV1-5_MCM2	267	783	16.3386	5.3e-05	0.014518	1.97032	9.67244e-05	1.40109	2.77082	1.03454	1.37434e-07	0.52646	0.524125
HOXA-AS2_PTGS2	288	762	16.0242	6.25e-05	0.0168422	1.72162	0.00174501	1.22524	2.41909	1.03222	1.5007e-06	0.627963	0.643569
CAV1_MAPK10	238	812	15.8664	6.8e-05	0.0178928	1.91824	0.000263082	1.35194	2.72177	1.03477	2.2597e-07	0.67103	0.691649
DANCR_MDM2	27	1023	15.8384	6.9e-05	0.0180574	3.76488	0.000717392	1.74651	8.1158	1.0346	1.7345e-07	0.699517	0.722521
KCNK15-AS1_PLAUR	43	1007	15.8056	7.02e-05	0.018271	3.47694	2.79377e-05	1.94097	6.22838	1.03637	3.68017e-08	0.396402	0.364866
PTHLH_SUSD2	38	1012	15.6951	7.44e-05	0.0190505	3.92877	7.92507e-06	2.15541	7.16117	1.03765	1.42577e-08	0.700326	0.723387
CDK2_KRT14	92	958	15.6268	7.72e-05	0.0195362	2.18093	0.000818013	1.38139	3.44325	1.03308	5.73847e-07	0.400766	0.36894
ARFGEF3_KRT14	460	590	15.5184	8.17e-05	0.0203867	1.65533	0.0034136	1.18129	2.31959	1.03149	3.03757e-06	0.558811	0.563467
CCND2_IGF2R	296	754	15.4856	8.31e-05	0.0203867	1.7813	0.000758234	1.27294	2.49269	1.0338	5.37417e-07	0.644768	0.662402
ANXA1_KRT5	491	559	15.4748	8.36e-05	0.0203958	1.64303	0.00460195	1.16544	2.31633	1.03112	4.50051e-06	0.542869	0.544376
BRAF_GPX1	109	941	15.4286	8.57e-05	0.0205768	2.17307	0.000459053	1.4077	3.35459	1.03444	2.4836e-07	0.602331	0.614592
ARID4B_RAD51D	218	832	15.3835	8.78e-05	0.0209664	2.12555	7.7523e-05	1.46238	3.08944	1.0357	7.16179e-08	0.496304	0.487593
ITGB1_ST8SIA6-AS1	268	782	15.3652	8.86e-05	0.0210621	2.0765	2.72358e-05	1.476	2.92132	1.03714	2.84711e-08	0.732034	0.756623
GNRH1_S100A7	18	1032	15.3	9.17e-05	0.0215818	6.441	5.69629e-05	2.6004	15.9539	1.03645	3.52657e-08	0.683769	0.705602
CASP9_PINK1-AS	45	1005	15.2531	9.4e-05	0.0220127	2.75841	0.000532558	1.55352	4.89778	1.03451	2.05967e-07	0.53229	0.5319
IGF1_KRT5	392	658	15.1574	9.89e-05	0.0228133	1.60879	0.00597402	1.14626	2.25796	1.03144	3.71115e-06	0.537742	0.538386
ARFGEF3_KLK10	439	611	15.1221	0.000100777	0.0231296	1.73728	0.00114434	1.24543	2.42338	1.03289	9.0722e-07	0.537111	0.537372
KRT5_TIMP4	534	516	14.9993	0.000107552	0.0245635	1.72566	0.00174657	1.22628	2.42841	1.03227	1.36776e-06	0.560486	0.565367
ARID4B_GPX1	24	1026	14.9586	0.000109897	0.0248553	3.76271	0.00163456	1.64961	8.58265	1.03435	2.04628e-07	0.6926	0.715114
ERBB4_FHIT	143	907	14.9388	0.000111058	0.0248764	2.29675	2.61078e-05	1.55883	3.38399	1.03681	2.63928e-08	0.553888	0.557454
AHR_PTPRG-AS1	25	1025	14.8572	0.000115964	0.0258218	4.21072	0.000712353	1.83156	9.68036	1.03485	1.2965e-07	0.695591	0.718329
BCAR1_CSK	62	988	14.8503	0.000116387	0.0258218	2.77698	0.000875494	1.52167	5.06788	1.03465	2.1956e-07	0.702176	0.725329
PTPRG-AS1_SP1	59	991	14.8341	0.000117393	0.0259217	2.80088	0.000472522	1.57224	4.98966	1.03472	1.53213e-07	0.716833	0.740862
CYP1A1_SUSD2	125	925	14.7756	0.000121092	0.0264874	2.22961	0.000121505	1.48126	3.35602	1.03545	7.79064e-08	0.575824	0.58327
EGF_LINC00472	211	839	14.7104	0.000125351	0.0270382	2.1692	4.04207e-05	1.49876	3.13954	1.03669	2.91463e-08	0.701139	0.724159
CDH1_ST8SIA6-AS1	19	1031	14.69	0.00012672	0.0272074	4.02333	0.00282872	1.61329	10.0336	1.03439	2.27818e-07	0.691428	0.713872
CYCS_RHOBTB2	48	1002	14.6513	0.000129344	0.0276434	3.20434	4.33236e-05	1.83369	5.59954	1.0364	3.02604e-08	0.573328	0.58098
EFNA3_HOXA11-AS	135	915	14.5959	0.000133205	0.0283386	1.9011	0.00181749	1.26956	2.84678	1.03262	5.96195e-07	0.756102	0.781353
GRN_WWOX	206	844	14.3642	0.000150635	0.0316967	1.72166	0.00412882	1.18771	2.49566	1.0327	1.14179e-06	0.678367	0.699683
SUSD2_XRCC2	237	813	14.3561	0.000151287	0.0316967	1.88695	0.000328378	1.3344	2.66831	1.03486	1.60233e-07	0.765651	0.790887
IGFBP3_PIK3CA	138	912	14.3509	0.000151711	0.0316967	1.98972	0.00108001	1.31716	3.0057	1.03394	3.33289e-07	0.74602	0.771076
FOXO1_IGF2R	636	414	14.334	0.000153072	0.0316967	1.92106	0.000357312	1.34234	2.74927	1.03451	1.94246e-07	0.685619	0.707318
KRT5_TYMP	97	953	14.2918	0.000156549	0.0322734	1.9376	0.0030778	1.25038	3.00252	1.03311	7.4739e-07	0.556945	0.561521
KRT5_YBX1	236	814	14.2677	0.000158563	0.0325445	1.71249	0.0035869	1.19234	2.45954	1.03205	1.22195e-06	0.616874	0.631127
SLC9A3R1_WNT5A	158	892	14.2543	0.000159698	0.0326337	1.80022	0.00343523	1.21419	2.66909	1.03221	9.74428e-07	0.576758	0.58513
GPX1_KRT5	89	961	14.1238	0.000171167	0.0343743	1.94927	0.00665033	1.20372	3.1566	1.03277	1.04349e-06	0.576073	0.584271
KRT19_PTPRG-AS1	26	1024	14.0994	0.000173397	0.0345246	3.03552	0.00247392	1.4789	6.23055	1.03422	2.70421e-07	0.699593	0.722595
BCAS3_KRT5	80	970	14.0311	0.000179809	0.0356488	2.40938	0.000222225	1.51071	3.84264	1.0349	8.74938e-08	0.581798	0.590391
BRMS1L_STXBP5-AS1	495	555	14.015	0.00018136	0.035804	0.513406	0.000169462	0.362711	0.726711	1.0355	7.63261e-08	0.799171	0.823893
FOXA1_GLI1	269	781	13.9014	0.000192656	0.0375567	1.64303	0.00572501	1.15527	2.33674	1.03228	1.60061e-06	0.576307	0.584128
ARFGEF3_NQO2	190	860	13.8619	0.00019675	0.0380363	1.79534	0.00176824	1.24403	2.59097	1.03358	5.0647e-07	0.770398	0.795756
H19_KRT8	26	1024	13.848	0.000198205	0.0381594	5.2108	0.000378432	2.09711	12.9475	1.03578	6.83962e-08	0.658018	0.677372
EPCAM_KRT14	271	779	13.8161	0.000201601	0.0386535	1.63114	0.00635282	1.14784	2.31794	1.03224	1.74943e-06	0.514486	0.5105
LINC01016_TIMP1	104	946	13.7997	0.000203372	0.0388332	0.179007	0.000713529	0.0660974	0.484791	1.03557	5.42372e-08	0.793926	0.818434
CDH1_KRT5	212	838	13.7676	0.000206872	0.0390217	1.70471	0.004607	1.1787	2.46546	1.03271	1.23759e-06	0.479086	0.467073
FHIT_YBX1	138	912	13.7526	0.000208527	0.0391517	2.04074	0.000449207	1.37016	3.0395	1.03416	1.56991e-07	0.582797	0.591816
KRT14_SCGB2A2	108	942	13.7144	0.000212819	0.0395745	1.84801	0.00657445	1.18675	2.87773	1.03277	1.16604e-06	0.4703	0.457173
BMP6_SERPINB5	338	712	13.6928	0.000215274	0.039801	1.62568	0.00604578	1.14913	2.29985	1.03194	1.79789e-06	0.516624	0.512951
KIT_WWOX	225	825	13.667	0.000218262	0.0399775	1.63486	0.00833948	1.13467	2.35555	1.03219	1.70099e-06	0.669666	0.690143
ALDH1A1_PHB	257	793	13.6546	0.000219705	0.0399775	1.90841	0.000319256	1.34223	2.7134	1.03498	1.18448e-07	0.495119	0.486073
NQO2_TGFA	64	986	13.6476	0.00022052	0.0399775	2.42606	0.00276088	1.35789	4.33449	1.03369	3.81365e-07	0.717788	0.741872
KRT5_PIK3CB	156	894	13.6276	0.000222888	0.0402474	1.72053	0.00750234	1.15587	2.56104	1.03246	1.30469e-06	0.606934	0.61982
PIK3CA_SUSD2	119	931	13.6204	0.000223736	0.0402474	2.026	0.000835325	1.33888	3.06575	1.03439	2.07686e-07	0.702921	0.726022
ARID4B_KRT5	241	809	13.5693	0.000229918	0.040683	1.63534	0.00754727	1.14	2.34592	1.03244	1.60284e-06	0.605509	0.618029
ERBB3_KRT5	244	806	13.5597	0.0002311	0.040683	1.58412	0.012112	1.10589	2.26916	1.03193	2.6275e-06	0.512635	0.508513
GPER1_PELP1	191	859	13.5547	0.00023171	0.040683	1.94602	0.000378146	1.34812	2.8091	1.03448	1.19027e-07	0.695659	0.718375
DDR1_KCNK15-AS1	78	972	13.5525	0.000231977	0.040683	2.67466	0.000128672	1.61644	4.42564	1.03587	5.67308e-08	0.356878	0.31386
CDH1_GLI1	284	766	13.5429	0.000233168	0.040683	1.68186	0.00290149	1.1945	2.36807	1.03292	8.35064e-07	0.563843	0.569335
FGF1_JUN	17	1033	13.5303	0.000234736	0.040683	6.64154	1.01776e-05	2.86485	15.397	1.03819	9.58268e-09	0.675343	0.69646
LINC01234_PRLR	39	1011	13.5276	0.000235079	0.040683	2.74237	0.000985512	1.50483	4.99764	1.0344	1.81137e-07	0.716471	0.740485
LINC01234_NBAT1	70	980	13.5222	0.000235762	0.040683	2.13378	0.00304073	1.29261	3.52235	1.03359	4.20835e-07	0.653498	0.672461
AXIN2_NTRK3	322	728	13.5078	0.000237576	0.0408446	1.77023	0.000777374	1.26876	2.46989	1.03402	2.471e-07	0.53205	0.531515
EREG_SUSD2	88	962	13.4783	0.000241338	0.041245	2.20813	0.000410368	1.42296	3.42655	1.03483	1.08807e-07	0.678614	0.699849
BRAF_CDK2	200	850	13.4688	0.00024256	0.041245	1.96721	0.000526679	1.34191	2.8839	1.03461	1.51175e-07	0.601524	0.613892
LINC01234_STS	88	962	13.4105	0.000250222	0.0422395	2.29481	0.000560667	1.43154	3.67868	1.03403	1.54404e-07	0.467878	0.453506
CCND2_TGFBR1	521	529	13.3436	0.000259307	0.042712	1.7425	0.00112061	1.24768	2.43357	1.03414	3.36563e-07	0.746477	0.771436
ATR_RAD51D	146	904	13.3436	0.00025931	0.042712	2.13289	0.000396393	1.40268	3.24324	1.03499	1.09229e-07	0.542763	0.544872
LINC00472_TCF7L2	486	564	13.3426	0.000259439	0.042712	1.82635	0.000403954	1.30813	2.54986	1.03454	1.18492e-07	0.668828	0.689441
LSINCT5_WWOX	228	822	13.2839	0.000267693	0.0437617	1.80655	0.00094964	1.27213	2.56548	1.03412	2.36795e-07	0.662327	0.682095
ARFGEF3_PTN	378	672	13.2531	0.00027213	0.0443316	1.66401	0.00298724	1.18895	2.32888	1.03332	7.53292e-07	0.613062	0.626666
BRAF_SOX2-OT	103	947	13.2142	0.000277839	0.0447994	1.79059	0.00934907	1.154	2.77834	1.03269	1.0965e-06	0.59626	0.607938
CASP7_SNHG15	26	1024	13.2139	0.000277887	0.0447994	4.25287	0.000604329	1.85955	9.72653	1.03543	8.41738e-08	0.691129	0.713535
NQO1_SUSD2	21	1029	13.1854	0.000282137	0.0453278	3.72394	0.000741125	1.73499	7.99301	1.03541	9.84452e-08	0.692169	0.714655
ERBB3_KRT14	225	825	13.1573	0.000286399	0.0458544	1.65249	0.00654493	1.15055	2.3734	1.0326	1.27594e-06	0.49947	0.4923
CTNNB1_PTPRG-AS1	124	926	13.1195	0.00029224	0.0464702	2.04503	0.00265919	1.2824	3.26117	1.03363	4.01778e-07	0.596261	0.607316
BEX2_MUCL1	16	1034	13.0362	0.000305526	0.0480905	3.94544	0.00787894	1.43356	10.8587	1.03379	2.57851e-07	0.688007	0.710158
APC_PTHLH	47	1003	13.0256	0.000307263	0.0482009	3.36812	0.000138328	1.80371	6.2894	1.03648	4.01519e-08	0.69144	0.713877
BRIP1_PTPRG-AS1	168	882	12.9905	0.00031307	0.0486257	1.98477	0.000994881	1.31965	2.9851	1.03421	2.32587e-07	0.483381	0.472147
RAD51D_SP1	184	866	12.988	0.00031349	0.0486257	2.18666	6.76207e-05	1.48814	3.21307	1.03705	2.27955e-08	0.739722	0.764585
RAD51D_WWOX	220	830	12.9841	0.000314145	0.0486257	1.70873	0.00397746	1.18666	2.46049	1.03287	6.7966e-07	0.772139	0.797527
IGF2R_TACC1	586	464	12.9407	0.00032152	0.0492799	1.82948	0.000611789	1.295	2.58456	1.03462	1.70387e-07	0.631427	0.647484
MDM2_RAD51D	128	922	12.9252	0.000324185	0.0495216	2.09659	0.000572092	1.37584	3.19492	1.03442	1.18724e-07	0.722428	0.746637

## Sheet: COAD_log-rank_test_coxph
gene pair	group1	group2	Log-rank test			Cox PH (gene pair, age, gender)
						gene pair				age		gender
			test statistic	p-value	adjusted p-value	hazard ratio	p-value	CI lower	CI upper	hazard ratio	p-value	hazard ratio	p-value
LINC01133_PTGER4	20	266	21.7799	3.06e-06	0.00103111	3.66575	6.33575e-05	1.93965	6.9279	1.00939	0.342754	1.23682	0.40318
ESR2_ZEB1-AS1	39	247	19.2911	1.12e-05	0.00349168	2.80933	0.000145001	1.64889	4.78647	1.00982	0.321925	1.12592	0.648736
KLF4_LINC01133	27	259	18.8283	1.43e-05	0.00360632	3.42576	0.000126455	1.8253	6.42955	1.01375	0.174099	1.15331	0.580238
CSE1L_KCNQ1OT1	200	86	18.6134	1.6e-05	0.00388583	0.369811	5.75198e-05	0.227768	0.600438	1.01004	0.327749	1.30069	0.300981
BCL10_FOXP4-AS1	91	195	18.353	1.84e-05	0.0043981	2.72058	4.43278e-05	1.68285	4.39823	1.01379	0.16472	1.24534	0.384806
GDF15_ZEB1-AS1	182	104	17.5142	2.85e-05	0.00666343	0.387987	0.000127923	0.239013	0.629814	1.0079	0.428951	1.30678	0.283363
DDIT3_GDF15	183	103	17.0076	3.72e-05	0.00848813	0.403409	0.000245349	0.248328	0.655338	1.00957	0.349834	1.14829	0.586069
MMP14_PTGER2	46	240	16.3719	5.21e-05	0.0114052	2.59115	0.000412554	1.52768	4.39493	1.00699	0.481441	1.2528	0.377504
MEG3_TLR4	261	25	16.0753	6.09e-05	0.0131335	0.326901	0.000320624	0.177788	0.601075	1.01066	0.270258	1.28595	0.314656
CTSD_WNT1	19	267	16.0151	6.28e-05	0.013506	3.71409	0.000400855	1.79599	7.6807	1.00887	0.379989	1.36914	0.211347
EXO1_KCNQ1OT1	215	71	15.9855	6.38e-05	0.013667	0.383116	0.000131899	0.234265	0.626547	1.0121	0.234302	1.32116	0.269718
CTSB_FOXP4-AS1	45	241	15.6555	7.6e-05	0.0159675	2.79298	0.000198596	1.62591	4.79777	1.01523	0.12493	1.18352	0.507252
GDF15_KCNQ1OT1	234	52	15.4724	8.37e-05	0.0172062	0.379662	0.000281576	0.225115	0.640309	1.01287	0.202833	1.22046	0.432285
CEACAM3_RUNX3	57	229	15.2434	9.45e-05	0.0191123	2.4855	0.000337135	1.51089	4.08879	1.01236	0.223976	1.20063	0.474506
CHEK1_ZEB1-AS1	174	112	14.9189	0.000112234	0.0220711	0.42421	0.000538149	0.261024	0.689415	1.00701	0.486448	1.26486	0.350607
NME1_ZEB1-AS1	153	133	14.7889	0.000120243	0.0229948	0.408229	0.000505926	0.246383	0.67639	1.00505	0.612799	1.32458	0.262346
FOXP4-AS1_GUCY2C	30	256	14.6644	0.000128451	0.0241917	3.09105	0.000134778	1.73174	5.51734	1.01456	0.147876	1.34706	0.236373
FTX_NME1	201	85	14.4725	0.000142219	0.0262577	0.343974	3.63977e-05	0.207269	0.570843	1.01692	0.105193	1.57684	0.0752084
FLT4_GDF15	222	64	14.3585	0.000151097	0.0275358	0.382698	0.000207397	0.230395	0.635682	1.01345	0.17905	1.35776	0.218455
DLGAP4-AS1_MSH6	105	181	14.3352	0.000152975	0.0277882	0.315306	0.000460284	0.165294	0.601461	1.01066	0.282325	1.2886	0.318318
GABPB1-AS1_TLR2	23	263	14.214	0.000163152	0.0292593	3.34384	0.000124894	1.80472	6.19557	1.01261	0.207555	1.47642	0.125316
CDKN2A_ICAM1	117	169	14.1977	0.000164573	0.0294204	2.49948	0.000215343	1.53857	4.06053	1.01601	0.0997499	1.19781	0.477088
DNMT3B_ZFAS1	11	275	14.0641	0.00017668	0.0311887	3.65164	0.000661405	1.73269	7.69581	1.01014	0.293181	1.38196	0.195488
FOXP4-AS1_NRAS	32	254	14.0544	0.000177598	0.0312104	2.61627	0.000907415	1.4823	4.61773	1.00945	0.353058	1.26692	0.352258
CDK1_NAT1	130	156	13.8887	0.000193961	0.0336071	2.43755	0.00044843	1.48207	4.00902	1.01457	0.148498	1.15097	0.581145
KCNQ1OT1_RAD54B	229	57	13.7192	0.000212277	0.0360053	0.400905	0.000445994	0.240692	0.667762	1.00984	0.335262	1.36547	0.219639
DUXAP9_SMAD4	132	154	13.6551	0.000219648	0.036812	2.47723	0.000318794	1.51164	4.0596	1.0112	0.26624	1.37831	0.206995
CASP9_RUNX3	25	261	13.6101	0.000224969	0.0374806	3.02407	0.000549695	1.6143	5.66501	1.01227	0.224048	1.30564	0.291098
GHET1_LEF1-AS1	133	153	13.5857	0.000227911	0.0378588	2.85264	7.13164e-05	1.70059	4.78514	1.02025	0.0469794	1.37834	0.20314
PTGER4_TFF3	37	249	13.3814	0.000254136	0.0412419	2.84054	0.000504492	1.57733	5.11541	1.01208	0.228533	1.33993	0.245502
AOC4P_RAD54B	15	271	13.2358	0.000274657	0.0443166	3.85841	0.000402661	1.82635	8.15142	1.01121	0.259987	1.44996	0.142749
NME1_SFRP2	141	145	13.1663	0.000285025	0.0454374	0.408957	0.000504886	0.24709	0.676862	1.00973	0.312741	1.40079	0.177263
DLGAP4-AS1_MSH3	137	149	13.1662	0.000285049	0.0454374	0.378591	0.000368334	0.221844	0.646089	1.00792	0.419161	1.51552	0.102402
BCL2_EGFR	48	238	13.1431	0.000288575	0.0456317	2.48538	0.00048871	1.48985	4.14614	1.0149	0.135573	1.23597	0.400123
DLGAP4-AS1_TFDP1	173	113	13.1089	0.000293892	0.0462281	0.417159	0.000391292	0.257292	0.676359	1.0107	0.270188	1.40624	0.176812
PTGER2_TERT	77	209	13.0562	0.000302284	0.0474157	2.23163	0.00113717	1.3761	3.61905	1.01058	0.284245	1.20211	0.468764
BUB1B_KCNQ1OT1	188	98	13.0265	0.000307115	0.0479065	0.445805	0.00100332	0.275488	0.721418	1.01133	0.263576	1.20358	0.467341
AOC4P_GSK3B	243	43	12.9522	0.000319546	0.049571	0.365414	0.000253491	0.213094	0.626615	1.01235	0.217376	1.46257	0.131949

## Sheet: LUAD_log-rank_test_coxph
gene pair	group1	group2	Log-rank test			Cox PH (gene pair, age, gender)
						gene pair				age		gender
			test statistic	p-value	adjusted p-value	hazard ratio	p-value	CI lower	CI upper	hazard ratio	p-value	hazard ratio	p-value
KRT18_SCUBE3	13	392	37.3402	9.92e-10	6.06e-06	5.93167	1.37179e-07	3.05893	11.5023	1.02243	0.0119686	1.06873	0.698607
KRT18_RBM5	105	300	19.6855	9.13e-06	0.0128646	2.22652	3.69921e-06	1.58633	3.12506	1.02344	0.011144	1.03613	0.835116
BIRC3_CD274	64	341	19.3433	1.09e-05	0.0133363	2.29805	2.89735e-05	1.55588	3.39423	1.02077	0.0269209	1.12158	0.507046
BIRC3_MIR22HG	12	393	18.5687	1.64e-05	0.0176606	4.52531	5.29009e-05	2.1765	9.40888	1.02442	0.00782923	1.07497	0.674918
BIRC3_STK4	41	364	18.2665	1.92e-05	0.0195456	2.50327	5.66743e-05	1.60146	3.91291	1.02361	0.00903137	1.08675	0.628771
GADD45G_SERPINB3	41	364	17.7812	2.48e-05	0.0226988	2.64709	9.47763e-06	1.72056	4.07254	1.02439	0.0102434	0.968029	0.849723
BIRC3_KRT19	63	342	17.6449	2.66e-05	0.023224	2.41473	2.52584e-05	1.60225	3.63922	1.0277	0.00349784	1.04135	0.812311
BLACAT1_NKX2-1	40	365	17.467	2.92e-05	0.0240089	2.63707	1.43401e-05	1.70168	4.08661	1.02379	0.0102395	0.993414	0.969093
HDGF_RBM38	81	324	17.4087	3.01e-05	0.0240089	2.40259	2.71383e-06	1.66586	3.46513	1.02413	0.0106609	0.924506	0.648546
RBM38_TGFBR2	138	267	16.8318	4.08e-05	0.0267219	2.07465	2.45857e-05	1.47806	2.91205	1.02614	0.005055	0.94647	0.74869
BIRC3_IL24	18	387	16.195	5.71e-05	0.0348951	2.85264	0.000142834	1.66203	4.89618	1.02461	0.00853047	1.01938	0.910406
BIRC3_SLC2A1	39	366	15.9731	6.42e-05	0.0378205	2.37986	0.000311207	1.4855	3.81267	1.02248	0.0144885	1.02795	0.871567

## Sheet: brca_hr_selected
gene_pair	group1	group2	Log-rank test		Cox PH
			p_value	adjusted p-value	hazard ratio	p-value
LINC01234_MET	76	974	4.11e-10	7.99e-07	3.37	2.56e-07
KRT5_SP1	129	921	1.73e-09	2.92e-06	2.62	1.72e-06
LINC01234_SERPINB5	41	1009	1.38e-08	1.95e-05	3.83	4.4e-06
CDH3_SP1	25	1025	2.28e-08	2.96e-05	7.94	3.7e-08
PTK6_SP1	55	995	3.21e-08	3.83e-05	4.55	1.22e-06
CLDN7_PIK3CA	53	997	1.12e-07	0.000124	4.01	2.74e-07
KRT5_LINC01234	76	974	3.76e-07	0.000389	3.07	3.05e-06
LINC00636_SFN	13	1037	9.89e-07	0.000869	6.99	2.33e-05
CCNH_NME1	83	967	1.01e-06	0.000875	2.63	1.96e-05
LINC01234_RAD54L	165	885	2.39e-06	0.00162	2.39	9.37e-06
KLLN_ST14	17	1033	2.47e-06	0.00163	6.26	6.97e-05
BCAR1_CDK4	43	1007	2.53e-06	0.00163	3.89	1.83e-05
HFE_LINC00472	268	782	2.77e-06	0.00174	2.38	8.71e-07
AXIN2_SP1	155	895	4.07e-06	0.00237	2.52	2.89e-06
PIK3CA_PRLR	56	994	4.69e-06	0.00263	3.16	2.04e-05
MSH6_SERPINB5	294	756	5.48e-06	0.00301	1.98	9.74e-05
ARFGEF3_SLC9A3R1	56	994	6.48e-06	0.00347	3.25	1.23e-05
BCAR1_PIK3CA	55	995	7.82e-06	0.00402	3.51	2.09e-05
FGF14-AS2_LINC01234	153	897	1.17e-05	0.00544	2.3	4.09e-05
KLK10_LINC01234	65	985	1.87e-05	0.00733	3.08	2e-05
LINC00472_YBX1	259	791	2.16e-05	0.00803	1.99	8.33e-05
SRC_XBP1	117	933	2.17e-05	0.00803	2.37	7.11e-05
EFNA3_RBBP8	107	943	3.15e-05	0.0106	2.48	4.44e-05
BAX_ESRRA	67	983	3.32e-05	0.011	3.44	5.08e-06
CASP9_PTK6	142	908	4.06e-05	0.0121	2.39	1.68e-05
CYP17A1_MDM2	53	997	5e-05	0.014	4.26	6.83e-06
CTTN_DNMT3B	238	812	5.19e-05	0.0143	2.35	2.09e-06
EFNA3_PTPRG-AS1	74	976	5.2e-05	0.0143	2.75	5.04e-05
IGKV1-5_MCM2	267	783	5.3e-05	0.0145	1.97	9.67e-05
KCNK15-AS1_PLAUR	43	1007	7.02e-05	0.0183	3.48	2.79e-05
PTHLH_SUSD2	38	1012	7.44e-05	0.0191	3.93	7.93e-06
ARID4B_RAD51D	218	832	8.78e-05	0.021	2.13	7.75e-05
ITGB1_ST8SIA6-AS1	268	782	8.86e-05	0.0211	2.08	2.72e-05
GNRH1_S100A7	18	1032	9.17e-05	0.0216	6.44	5.7e-05
ERBB4_FHIT	143	907	0.000111058	0.0249	2.3	2.61e-05
EGF_LINC00472	211	839	0.000125351	0.027	2.17	4.04e-05
CYCS_RHOBTB2	48	1002	0.000129344	0.0276	3.2	4.33e-05
FGF1_JUN	17	1033	0.000234736	0.0407	6.64	1.02e-05
RAD51D_SP1	184	866	0.00031349	0.0486	2.19	6.76e-05

## Sheet: coad_hr_selected
gene_pair	group1	group2	Log-rank test		Cox PH
			p_value	adjusted p-value	hazard ratio	p-value
LINC01133_PTGER4	20	266	3.06e-06	0.00103	3.67	6.34e-05
CSE1L_KCNQ1OT1	200	86	1.6e-05	0.00389	0.37	5.75e-05
BCL10_FOXP4-AS1	91	195	1.84e-05	0.0044	2.72	4.43e-05
FTX_NME1	201	85	0.000142	0.0263	0.34	3.64e-05
GHET1_LEF1-AS1	133	153	0.000228	0.0379	2.85	7.13e-05

## Sheet: luad_hr_selected
gene_pair	group1	group2	Log-rank test		Cox PH
			p_value	adjusted p-value	hazard ratio	p-value
KRT18_SCUBE3	13	392	9.92e-10	6.06e-06	5.93	1.37e-07
KRT18_RBM5	105	300	9.13e-06	0.0129	2.23	3.7e-06
BIRC3_CD274	64	341	1.09e-05	0.0133	2.3	2.9e-05
BIRC3_MIR22HG	12	393	1.64e-05	0.0177	4.53	5.29e-05
BIRC3_STK4	41	364	1.92e-05	0.0195	2.5	5.67e-05
GADD45G_SERPINB3	41	364	2.48e-05	0.0227	2.65	9.48e-06
BIRC3_KRT19	63	342	2.66e-05	0.0232	2.41	2.53e-05
BLACAT1_NKX2-1	40	365	2.92e-05	0.024	2.64	1.43e-05
HDGF_RBM38	81	324	3.01e-05	0.024	2.4	2.71e-06
RBM38_TGFBR2	138	267	4.08e-05	0.0267	2.07	2.46e-05
