# Supplementary material for: Finding prognostic gene pairs for cancer from patient-specific gene networks
Source: BMC Med Genomics. 2019 Dec 20;12(Suppl 8):179. doi: 10.1186/s12920-019-0634-0 (PMC6923916; doi:10.1186/s12920-019-0634-0)
Supplement: Supplementary file 7 — Additional file 7 Top 10 prognostic gene pairs derived by PCC and SCC in three cancer types. [file 12920_2019_634_MOESM7_ESM.xlsx]

## Sheet: Sheet1
cancer type	top 10 gene pairs by PCC	adjusted p-value of the log-rank test	PCC	p-value of PCC	top 10 gene pairs by SCC	adjusted p-value of the log-rank test	SCC	p-value of SCC
BRCA	LINC01234_MET	7.99e-07	0.190908	4.48368e-10	LINC01234_MET	7.99e-07	0.190169	5.24484e-10
	KRT5_SP1	2.92e-06	-0.116888	0.000146989	KRT5_SP1	2.92e-06	-0.12547	4.56285e-05
	LINC01234_SERPINB5	1.95e-05	0.128673	2.8905e-05	LINC01234_SERPINB5	1.95e-05	0.142429	3.5974e-06
	CDH3_SP1	2.96e-05	-0.153218	6.08821e-07	CDH3_SP1	2.96e-05	-0.175724	9.92652e-09
	PTK6_SP1	3.83e-05	0.0994985	0.00124531	BEX2_LINC01234	0.000119454	0.0665146	0.031151
	CLDN7_PIK3CA	0.000123879	-0.202793	3.30137e-11	CLDN7_PIK3CA	0.000123879	-0.248769	2.83012e-16
	KRT5_LINC01234	0.000389178	0.0995441	0.00123886	KRT5_LINC01234	0.000389178	0.0877618	0.00442845
	LINC00636_SFN	0.000869224	0.164406	8.43778e-08	LINC00636_SFN	0.000869224	0.118805	0.000113937
	CCNH_NME1	0.000875324	-0.114729	0.000194901	CCNH_NME1	0.000875324	-0.120394	9.19935e-05
	PIP_TRIM25	0.00104157	-0.203942	2.54345e-11	PIP_TRIM25	0.00104157	-0.18908	6.60065e-10
COAD	LINC01133_PTGER4	0.00103111	0.170959	0.00373291	ESR2_ZEB1-AS1	0.00349168	0.197771	0.000770336
	ESR2_ZEB1-AS1	0.00349168	0.271421	3.19638e-06	KLF4_LINC01133	0.00360632	0.270752	3.38679e-06
	KLF4_LINC01133	0.00360632	0.266614	4.82777e-06	CSE1L_KCNQ1OT1	0.00388583	0.15248	0.00980899
	CSE1L_KCNQ1OT1	0.00388583	0.15361	0.009272	BCL10_FOXP4-AS1	0.0043981	-0.162756	0.0058011
	BCL10_FOXP4-AS1	0.0043981	-0.144306	0.0145844	DDIT3_GDF15	0.00848813	0.218621	0.000194387
	GDF15_ZEB1-AS1	0.00666343	-0.135048	0.0223512	MMP14_PTGER2	0.0114052	0.375601	7.15427e-11
	DDIT3_GDF15	0.00848813	0.226027	0.00011538	MEG3_TLR4	0.0131335	0.238428	4.63275e-05
	MMP14_PTGER2	0.0114052	0.339294	3.89854e-09	CTSD_WNT1	0.013506	0.249228	2.00947e-05
	MEG3_TLR4	0.0131335	0.261866	7.19882e-06	CTSB_FOXP4-AS1	0.0159675	-0.237301	5.0435e-05
	CTSD_WNT1	0.013506	0.21975	0.000179732	GDF15_KCNQ1OT1	0.0172062	-0.163072	0.00575348
LUAD	KRT18_SCUBE3	6.06e-06	-0.171661	0.000520982	KRT18_SCUBE3	6.06e-06	-0.151267	0.0022705
	KRT18_RBM5	0.0128646	-0.241597	8.65052e-07	KRT18_RBM5	0.0128646	-0.229369	3.10079e-06
	BIRC3_CD274	0.0133363	0.531111	7.42288e-31	BIRC3_CD274	0.0133363	0.545212	9.76231e-33
	BIRC3_MIR22HG	0.0176606	0.128562	0.00959678	BIRC3_MIR22HG	0.0176606	0.11315	0.0227641
	BIRC3_STK4	0.0195456	0.443017	6.73937e-21	BIRC3_STK4	0.0195456	0.440837	1.09732e-20
	GADD45G_SERPINB3	0.0226988	-0.157572	0.00146678	GADD45G_SERPINB3	0.0226988	-0.121011	0.0148203
	BIRC3_KRT19	0.023224	0.137816	0.00546646	BIRC3_KRT19	0.023224	0.0977716	0.04927
	BLACAT1_NKX2-1	0.0240089	0.164665	0.000880065	BLACAT1_NKX2-1	0.0240089	0.205038	3.21325e-05
	HDGF_RBM38	0.0240089	0.139218	0.00500481	HDGF_RBM38	0.0240089	0.121601	0.0143369
	RBM38_TGFBR2	0.0267219	-0.28939	2.96936e-09	DDR2_MAP2K1	0.024237	0.101549	0.0410928
	PCC: Pearson correlation coefficient
	SCC: Spearman's correlation coefficient
