# Supplementary material for: Finding prognostic gene pairs for cancer from patient-specific gene networks
Source: BMC Med Genomics. 2019 Dec 20;12(Suppl 8):179. doi: 10.1186/s12920-019-0634-0 (PMC6923916; doi:10.1186/s12920-019-0634-0)
Supplement: Supplementary file 8 — Additional file 8 Significant gene pairs derived from noncancer signatures used in the study of venet et al. [21]. [file 12920_2019_634_MOESM8_ESM.xlsx]

## Sheet: noncancer gene pairs
gene pair	p-value	adjusted p-value	PCC	p-value of PCC	SCC	p-value of SCC
COL4A2_ZBTB22	4.8e-07	0.000756887	0.13439	1.24603e-05	0.119703	0.000100996
DEF6_GSN	8.7e-07	0.00118763	0.288797	1.28216e-21	0.291666	4.89725e-22
P4HA2_SHMT2	1.42e-06	0.00181533	0.167882	4.43932e-08	0.216333	1.38346e-12
P4HA2_WNT7B	1.49e-06	0.00185106	0.20107	4.86866e-11	0.192643	3.09497e-10
ITGA2_MXRA5	2.18e-06	0.0026265	0.392743	4.68788e-40	0.380893	1.37267e-37
CCL17_DLG3	2.66e-06	0.00302159	-0.165766	6.57405e-08	-0.165806	6.52535e-08
ADM_GULP1	3.2e-06	0.00344629	0.136504	9.04808e-06	0.150501	9.63745e-07
PPP1R16B_WNT2	4.77e-06	0.00500699	0.265996	1.82836e-18	0.241106	2.3647e-15
ALAS2_OSBPL10	5.19e-06	0.00531753	0.0924653	0.00270799	0.0814983	0.00823941
IRS2_P4HA2	6.06e-06	0.00605013	-0.159705	1.96859e-07	-0.170789	2.56838e-08
CXCL1_SHMT2	7.77e-06	0.00740704	0.284079	6.09651e-21	0.23872	4.51195e-15
DLG3_IRS2	1.43e-05	0.0127022	-0.0743703	0.0159376	-0.0908792	0.00320444
IGFBP3_WNT7B	1.84e-05	0.0160166	0.123525	5.98839e-05	0.0887648	0.00399488
LUM_SLC1A3	2.17e-05	0.0185067	0.436468	4.51342e-50	0.432866	3.44066e-49
TGFB1I1_ZBTB22	2.43e-05	0.0201462	0.196725	1.27626e-10	0.185891	1.28412e-09
CALD1_RIN2	2.49e-05	0.0201462	0.489584	2.18229e-64	0.522778	1.05546e-74
COL4A2_DEF6	3.52e-05	0.0262205	0.0793116	0.0101411	0.084061	0.00642102
IGFBP3_PLAC8	3.79e-05	0.0277231	0.18048	3.86934e-09	0.198134	9.35903e-11
COL8A2_COLEC12	4.42e-05	0.031799	0.427855	5.57425e-48	0.419255	5.96199e-46
BCL11B_GPRC5A	5.21e-05	0.0355535	-0.215612	1.64676e-12	-0.257231	2.49233e-17
DEF6_SLC35E3	5.43e-05	0.0364421	-0.0619845	0.0446364	-0.0776776	0.0118074
CD4_SPON2	5.88e-05	0.036923	0.106458	0.000549599	0.107256	0.000498777
PLAC8_SLC25A38	5.96e-05	0.036923	-0.111735	0.000285972	-0.136576	8.94951e-06
P4HA2_WNT5B	6.13e-05	0.036923	0.227478	8.6276e-14	0.237392	6.44609e-15
THSD4_ZBTB22	6.22e-05	0.036923	0.128915	2.79153e-05	0.132044	1.76739e-05
RARRES3_WNT2	6.66e-05	0.0384209	0.065517	0.0337751	0.044559	0.149056
HOMER3_SGCD	7.08e-05	0.0402884	-0.178187	6.11286e-09	-0.187877	8.49548e-10
LIX1_UACA	7.58e-05	0.0425553	0.307196	2.20185e-24	0.3223	8.32586e-27
GPR27_P4HA2	8.32e-05	0.045794	-0.063002	0.0412413	-0.0941859	0.00224962
APCDD1_DLG3	8.7e-05	0.0468796	-0.248747	2.8475e-16	-0.260318	1.00429e-17
ATIC_PLAC8	9.28e-05	0.0493542	-0.102987	0.000831499	-0.10085	0.00106647

## Sheet: 44 genes
COL4A2
DEF6
P4HA2
ITGA2
CCL17
ADM
PPP1R16B
ALAS2
IRS2
CXCL1
DLG3
IGFBP3
LUM
TGFB1I1
CALD1
COL8A2
BCL11B
CD4
PLAC8
THSD4
RARRES3
HOMER3
LIX1
GPR27
APCDD1
ATIC
ZBTB22
GSN
SHMT2
WNT7B
MXRA5
GULP1
WNT2
OSBPL10
SLC1A3
RIN2
COLEC12
GPRC5A
SLC35E3
SPON2
SLC25A38
WNT5B
SGCD
UACA
