# Supplementary material for: Finding prognostic gene pairs for cancer from patient-specific gene networks
Source: BMC Med Genomics. 2019 Dec 20;12(Suppl 8):179. doi: 10.1186/s12920-019-0634-0 (PMC6923916; doi:10.1186/s12920-019-0634-0)
Supplement: Supplementary file 9 — Additional file 9 The results of functional enrichment analysis of the genes involved in the 147 prognostic gene pairs for BRCA. [file 12920_2019_634_MOESM9_ESM.xlsx]

## Sheet: Sheet1
Annotation Cluster 1	Enrichment Score: 13.549851645469841
Category	Term	Count	%	PValue	Genes	List Total	Pop Hits	Pop Total	Fold Enrichment	Bonferroni	Benjamini	FDR
KEGG_PATHWAY	hsa05200:Pathways in cancer	36	24.8276	1.63808e-22	WNT5A, PTGS2, MLH1, FOXO1, CDH1, KIT, TCF7L2, ITGB1, CTNNB1, GLI1, AKT1, CASP9, BCL2, TGFA, PIK3CA, AXIN2, EGF, FGF1, APC, MSH6, BRAF, PIK3CB, TGFBR1, CYCS, MET, IGF1, MAPK10, CDK4, CDK2, CDKN1B, HDAC1, JUN, BAX, VEGFA, MDM2, MAPK9	84	393	6879	7.50164	2.65369e-20	2.65369e-20	1.98216e-19
KEGG_PATHWAY	hsa05215:Prostate cancer	15	10.3448	1.40478e-12	BRAF, PIK3CB, FOXO1, IGF1, TCF7L2, CDK2, CTNNB1, AKT1, CDKN1B, CASP9, BCL2, TGFA, MDM2, PIK3CA, EGF	84	88	6879	13.959	2.27572e-10	7.58573e-11	1.69984e-09
KEGG_PATHWAY	hsa04151:PI3K-Akt signaling pathway	19	13.1034	9.7387e-08	PIK3CB, MET, EFNA3, IGF1, KIT, CDK4, ITGB1, CDK2, AKT1, CDKN1B, CASP9, PRLR, CCND2, BCL2, VEGFA, MDM2, PIK3CA, FGF1, EGF	84	345	6879	4.51004	1.57766e-05	1.05178e-06	0.000117843
Annotation Cluster 2	Enrichment Score: 7.9324545232227335
Category	Term	Count	%	PValue	Genes	List Total	Pop Hits	Pop Total	Fold Enrichment	Bonferroni	Benjamini	FDR
KEGG_PATHWAY	hsa04510:Focal adhesion	18	12.4138	2.31285e-10	CAV1, BRAF, PIK3CB, BCAR1, MET, IGF1, MAPK10, ITGB1, SRC, CTNNB1, AKT1, CCND2, JUN, BCL2, VEGFA, MAPK9, PIK3CA, EGF	84	206	6879	7.15569	3.74681e-08	4.68352e-09	2.79866e-07
KEGG_PATHWAY	hsa05205:Proteoglycans in cancer	16	11.0345	1.13271e-08	WNT5A, CAV1, ERBB4, BRAF, ERBB3, PIK3CB, MET, IGF1, ITGB1, SRC, CTNNB1, AKT1, CTTN, VEGFA, MDM2, PIK3CA	84	200	6879	6.55143	1.83499e-06	1.41153e-07	1.37064e-05
KEGG_PATHWAY	hsa04015:Rap1 signaling pathway	16	11.0345	2.19829e-08	BRAF, PIK3CB, BCAR1, MET, EFNA3, IGF1, CDH1, KIT, ITGB1, SRC, CTNNB1, AKT1, VEGFA, PIK3CA, FGF1, EGF	84	210	6879	6.23946	3.56122e-06	2.54373e-07	2.66004e-05
KEGG_PATHWAY	hsa05100:Bacterial invasion of epithelial cells	10	6.89655	3.23467e-07	CAV1, CTTN, PIK3CB, BCAR1, MET, PIK3CA, CDH1, ITGB1, SRC, CTNNB1	84	78	6879	10.4991	5.24003e-05	3.08245e-06	0.00039141
Annotation Cluster 3	Enrichment Score: 6.619870258747081
Category	Term	Count	%	PValue	Genes	List Total	Pop Hits	Pop Total	Fold Enrichment	Bonferroni	Benjamini	FDR
UP_KEYWORDS	Growth factor	11	7.58621	7.36522e-09	TYMP, BMP1, EREG, VEGFA, TGFA, IGF1, PTN, FGF1, EGF, TIMP1, BMP6	126	131	20581	13.7157	1.6719e-06	4.17976e-07	9.42272e-06
GOTERM_MF_DIRECT	GO:0008083~growth factor activity	12	8.27586	2.53556e-08	TYMP, BMP1, EREG, GRN, VEGFA, TGFA, IGF1, PTN, FGF1, EGF, TIMP1, BMP6	123	162	16881	10.1662	9.73649e-06	4.86826e-06	3.51559e-05
GOTERM_BP_DIRECT	GO:0050679~positive regulation of epithelial cell proliferation	6	4.13793	7.39827e-05	NME1, VEGFA, TGFA, IGF1, FGF1, BMP6	123	60	16792	13.652	0.126692	0.00294061	0.125814
Annotation Cluster 4	Enrichment Score: 5.441908471335988
Category	Term	Count	%	PValue	Genes	List Total	Pop Hits	Pop Total	Fold Enrichment	Bonferroni	Benjamini	FDR
GOTERM_MF_DIRECT	GO:0044212~transcription regulatory region DNA binding	13	8.96552	4.58977e-08	WNT5A, ERBB4, PHB, FOXA1, ARID4B, TCF7L2, AHR, GLI1, CTNNB1, HDAC1, SP1, XBP1, JUN	123	213	16881	8.37639	1.76246e-05	5.87488e-06	6.36379e-05
GOTERM_BP_DIRECT	GO:0045893~positive regulation of transcription, DNA-templated	17	11.7241	9.98892e-07	WNT5A, ERBB4, TGFBR1, PHB, IGF1, FOXO1, CDH1, TOX3, CDK2, AHR, SRC, CTNNB1, GLI1, SP1, HDAC1, JUN, EGF	123	515	16792	4.5065	0.0018273	9.62571e-05	0.0016997
GOTERM_BP_DIRECT	GO:0045892~negative regulation of transcription, DNA-templated	12	8.27586	0.0010303	WNT5A, CDKN1B, EREG, HDAC1, JUN, PHB, MDM2, FOXO1, TCF7L2, SRC, AHR, CTNNB1	123	499	16792	3.28305	0.848544	0.0251837	1.73877
Annotation Cluster 5	Enrichment Score: 4.955234843212081
Category	Term	Count	%	PValue	Genes	List Total	Pop Hits	Pop Total	Fold Enrichment	Bonferroni	Benjamini	FDR
KEGG_PATHWAY	hsa05212:Pancreatic cancer	12	8.27586	2.11258e-10	AKT1, BRAF, CASP9, PIK3CB, TGFBR1, VEGFA, TGFA, PIK3CA, MAPK9, MAPK10, EGF, CDK4	84	65	6879	15.1187	3.42238e-08	4.88912e-09	2.55633e-07
INTERPRO	IPR011009:Protein kinase-like domain	19	13.1034	1.03411e-08	BRAF, ERBB4, ERBB3, PIK3CB, TGFBR1, MET, MAPK10, KIT, ATR, CDK4, CDK2, SRC, NTRK3, AKT1, DDR1, PTK6, MAPK9, PIK3CA, CSK	122	531	18559	5.44319	3.99166e-06	3.99166e-06	1.4349e-05
UP_KEYWORDS	Kinase	21	14.4828	1.85909e-08	BRAF, ERBB4, ERBB3, PIK3CB, TGFBR1, MET, MAPK10, KIT, ATR, CDK4, SRC, CDK2, NTRK3, AKT1, DDR1, CDKN1B, NME1, PTK6, MAPK9, PIK3CA, CSK	126	735	20581	4.66689	4.22012e-06	8.44025e-07	2.37843e-05
INTERPRO	IPR001245:Serine-threonine/tyrosine-protein kinase catalytic domain	11	7.58621	2.67967e-08	NTRK3, DDR1, BRAF, ERBB4, ERBB3, TGFBR1, PTK6, MET, KIT, CSK, SRC	122	140	18559	11.9525	1.03435e-05	5.17176e-06	3.71824e-05
INTERPRO	IPR020635:Tyrosine-protein kinase, catalytic domain	9	6.2069	8.18123e-08	NTRK3, DDR1, ERBB4, ERBB3, PTK6, MET, KIT, CSK, SRC	122	85	18559	16.1071	3.15791e-05	1.05265e-05	0.00011352
UP_SEQ_FEATURE	active site:Proton acceptor	19	13.1034	1.89634e-07	ERBB4, PTGS2, BRAF, ERBB3, TGFBR1, MET, MAPK10, KIT, CDK4, CDK2, SRC, ALDH1A1, NTRK3, AKT1, DDR1, PTK6, MAPK9, CSK, WWOX	126	672	20063	4.50204	9.76569e-05	4.88296e-05	0.000274216
UP_SEQ_FEATURE	domain:Protein kinase	16	11.0345	2.99114e-07	ERBB4, BRAF, ERBB3, TGFBR1, MET, MAPK10, KIT, CDK4, CDK2, SRC, NTRK3, AKT1, DDR1, PTK6, MAPK9, CSK	126	478	20063	5.32988	0.000154032	5.13466e-05	0.000432526
UP_SEQ_FEATURE	binding site:ATP	17	11.7241	3.92814e-07	ERBB4, BRAF, ERBB3, TGFBR1, MET, MAPK10, KIT, CDK4, CDK2, SRC, NTRK3, AKT1, DDR1, NME1, PTK6, MAPK9, CSK	126	558	20063	4.8511	0.000202279	5.05735e-05	0.000568017
UP_KEYWORDS	Tyrosine-protein kinase	9	6.2069	4.14333e-07	NTRK3, DDR1, ERBB4, ERBB3, PTK6, MET, KIT, CSK, SRC	126	112	20581	13.1256	9.40492e-05	1.17566e-05	0.000530077
GOTERM_BP_DIRECT	GO:0007169~transmembrane receptor protein tyrosine kinase signaling pathway	9	6.2069	4.79028e-07	NTRK3, DDR1, ERBB4, PIK3CB, ERBB3, PTK6, MET, KIT, CSK	123	96	16792	12.7988	0.000876717	5.84717e-05	0.000815109
GOTERM_MF_DIRECT	GO:0004713~protein tyrosine kinase activity	10	6.89655	5.12532e-07	EREG, ERBB4, ERBB3, PTK6, MET, KIT, FGF1, EGF, CSK, SRC	123	133	16881	10.3191	0.000196793	3.93617e-05	0.000710632
INTERPRO	IPR000719:Protein kinase, catalytic domain	16	11.0345	6.55136e-07	ERBB4, BRAF, ERBB3, TGFBR1, MET, MAPK10, KIT, CDK4, CDK2, SRC, NTRK3, AKT1, DDR1, PTK6, MAPK9, CSK	122	487	18559	4.99788	0.00025285	6.32186e-05	0.000909044
SMART	SM00219:TyrKc	9	6.2069	8.22898e-07	NTRK3, DDR1, ERBB4, ERBB3, PTK6, MET, KIT, CSK, SRC	91	85	10057	11.7017	8.88691e-05	8.88691e-05	0.00092658
INTERPRO	IPR008266:Tyrosine-protein kinase, active site	8	5.51724	2.89091e-06	NTRK3, DDR1, ERBB4, PTK6, MET, KIT, CSK, SRC	122	95	18559	12.8104	0.00111527	0.000223154	0.00401128
UP_KEYWORDS	ATP-binding	25	17.2414	2.90171e-06	RAD51D, MSH6, RAD51C, ERBB4, BRAF, ERBB3, PIK3CB, TGFBR1, MET, BRIP1, MAPK10, ATR, KIT, CDK4, RAD54L, SRC, CDK2, NTRK3, AKT1, DDR1, NME1, PTK6, MAPK9, PIK3CA, CSK	126	1391	20581	2.93568	0.000658473	5.06672e-05	0.00371225
UP_SEQ_FEATURE	nucleotide phosphate-binding region:ATP	21	14.4828	3.33831e-06	RAD51D, RAD51C, MSH6, ERBB4, BRAF, ERBB3, TGFBR1, MET, BRIP1, MAPK10, KIT, CDK4, RAD54L, CDK2, SRC, NTRK3, AKT1, DDR1, PTK6, MAPK9, CSK	126	994	20063	3.36402	0.00171775	0.000343787	0.00482717
GOTERM_MF_DIRECT	GO:0004714~transmembrane receptor protein tyrosine kinase activity	6	4.13793	7.52994e-06	NTRK3, DDR1, ERBB4, ERBB3, MET, KIT	123	38	16881	21.6701	0.00288733	0.000361373	0.0104399
GOTERM_BP_DIRECT	GO:0018108~peptidyl-tyrosine phosphorylation	9	6.2069	1.58341e-05	NTRK3, EREG, ERBB4, ERBB3, MET, KIT, FGF1, EGF, SRC	123	153	16792	8.03061	0.0285761	0.000934801	0.0269397
GOTERM_MF_DIRECT	GO:0005524~ATP binding	27	18.6207	1.98477e-05	RAD51D, MSH6, RAD51C, XRCC2, ERBB4, BRAF, ERBB3, PIK3CB, TGFBR1, MET, MLH1, BRIP1, MAPK10, ATR, KIT, CDK4, RAD54L, SRC, CDK2, NTRK3, AKT1, DDR1, NME1, PTK6, MAPK9, PIK3CA, CSK	123	1495	16881	2.47865	0.00759262	0.000761869	0.0275157
UP_KEYWORDS	Nucleotide-binding	27	18.6207	2.26138e-05	RAD51D, FHIT, RAD51C, ERBB4, ERBB3, KIT, SRC, AKT1, PTK6, RHOBTB2, PIK3CA, CSK, MSH6, BRAF, PIK3CB, TGFBR1, MET, BRIP1, ATR, MAPK10, CDK4, RAD54L, CDK2, NTRK3, DDR1, NME1, MAPK9	126	1788	20581	2.46656	0.00512023	0.000301918	0.0289271
GOTERM_BP_DIRECT	GO:0046777~protein autophosphorylation	9	6.2069	3.67797e-05	AKT1, NTRK3, DDR1, ERBB4, PTK6, ATR, KIT, CSK, SRC	123	172	16792	7.14351	0.0651273	0.00168221	0.0625657
INTERPRO	IPR017441:Protein kinase, ATP binding site	12	8.27586	4.00969e-05	AKT1, NTRK3, BRAF, ERBB4, TGFBR1, PTK6, MET, KIT, CSK, CDK4, SRC, CDK2	122	381	18559	4.79127	0.0153585	0.00257629	0.055623
GOTERM_MF_DIRECT	GO:0004672~protein kinase activity	12	8.27586	5.89649e-05	AKT1, DDR1, BRAF, ERBB3, TGFBR1, MET, MAPK9, ATR, MAPK10, CDK4, SRC, CDK2	123	359	16881	4.58754	0.0223888	0.0014142	0.0817249
UP_KEYWORDS	Transferase	25	17.2414	8.51951e-05	BRAF, ERBB4, ERBB3, PIK3CB, TGFBR1, MET, TRIM25, MAPK10, KIT, ATR, CDK4, SRC, CDK2, NTRK3, AKT1, DDR1, TYMP, CDKN1B, NME1, PTK6, MAPK9, PIK3CA, CSK, PARP1, DNMT3B	126	1708	20581	2.39083	0.0191543	0.000840521	0.10894
GOTERM_BP_DIRECT	GO:0038083~peptidyl-tyrosine autophosphorylation	5	3.44828	0.000197993	DDR1, ERBB4, PTK6, CSK, SRC	123	40	16792	17.065	0.304108	0.00669159	0.336369
GOTERM_CC_DIRECT	GO:0043235~receptor complex	7	4.82759	0.000212587	NTRK3, DDR1, ERBB4, ERBB3, TGFBR1, EGF, ITGB1	123	127	18224	8.16644	0.0541807	0.00427573	0.27785
GOTERM_BP_DIRECT	GO:0006468~protein phosphorylation	11	7.58621	0.00181386	AKT1, BRAF, CCNH, TGFBR1, PTK6, PIK3CA, MAPK9, MAPK10, CSK, CDK4, IGFBP3	123	456	16792	3.29325	0.963998	0.0392591	3.04202
UP_KEYWORDS	Serine/threonine-protein kinase	9	6.2069	0.00278376	AKT1, BRAF, TGFBR1, PIK3CA, MAPK9, ATR, MAPK10, CDK4, CDK2	126	393	20581	3.74064	0.468894	0.0179174	3.50353
KEGG_PATHWAY	hsa04910:Insulin signaling pathway	7	4.82759	0.00622939	AKT1, BRAF, PIK3CB, PIK3CA, FOXO1, MAPK9, MAPK10	84	138	6879	4.15399	0.636624	0.0167304	7.28264
INTERPRO	IPR008271:Serine/threonine-protein kinase, active site	7	4.82759	0.0165295	AKT1, BRAF, TGFBR1, MAPK9, MAPK10, CDK4, CDK2	122	312	18559	3.41301	0.998393	0.348783	20.6479
GOTERM_MF_DIRECT	GO:0004674~protein serine/threonine kinase activity	7	4.82759	0.0553755	AKT1, BRAF, TGFBR1, PIK3CA, ATR, CDK4, CDK2	123	376	16881	2.55507	1	0.323374	54.6095
SMART	SM00220:S_TKc	7	4.82759	0.102173	AKT1, BRAF, TGFBR1, MAPK9, MAPK10, CDK4, CDK2	91	359	10057	2.15492	0.999991	0.945525	70.2869
UP_KEYWORDS	Receptor	14	9.65517	0.200646	ESRRA, ERBB4, ERBB3, TGFBR1, MET, SUSD2, GPER1, KIT, ITGB1, AHR, NTRK3, DDR1, PRLR, IGF2R	126	1648	20581	1.38761	1	0.49691	94.3024
Annotation Cluster 6	Enrichment Score: 4.001825116672032
Category	Term	Count	%	PValue	Genes	List Total	Pop Hits	Pop Total	Fold Enrichment	Bonferroni	Benjamini	FDR
GOTERM_BP_DIRECT	GO:0038128~ERBB2 signaling pathway	8	5.51724	9.40576e-09	AKT1, EREG, ERBB4, ERBB3, PTK6, PIK3CA, EGF, SRC	123	38	16792	28.7411	1.72218e-05	1.91355e-06	1.60048e-05
GOTERM_BP_DIRECT	GO:0048015~phosphatidylinositol-mediated signaling	10	6.89655	7.61141e-08	AKT1, EREG, ERBB4, PIK3CB, ERBB3, PIK3CA, IGF1, KIT, FGF1, EGF	123	106	16792	12.8793	0.000139355	1.26695e-05	0.000129515
GOTERM_BP_DIRECT	GO:0014066~regulation of phosphatidylinositol 3-kinase signaling	9	6.2069	9.44371e-08	AKT1, EREG, ERBB4, PIK3CB, ERBB3, PIK3CA, KIT, FGF1, EGF	123	78	16792	15.7523	0.000172899	1.44094e-05	0.000160694
GOTERM_MF_DIRECT	GO:0046934~phosphatidylinositol-4,5-bisphosphate 3-kinase activity	8	5.51724	3.06368e-07	EREG, ERBB4, PIK3CB, ERBB3, PIK3CA, KIT, FGF1, EGF	123	62	16881	17.7089	0.000117638	2.94109e-05	0.000424784
GOTERM_MF_DIRECT	GO:0004713~protein tyrosine kinase activity	10	6.89655	5.12532e-07	EREG, ERBB4, ERBB3, PTK6, MET, KIT, FGF1, EGF, CSK, SRC	123	133	16881	10.3191	0.000196793	3.93617e-05	0.000710632
GOTERM_BP_DIRECT	GO:0046854~phosphatidylinositol phosphorylation	8	5.51724	5.45271e-06	EREG, ERBB4, PIK3CB, ERBB3, PIK3CA, KIT, FGF1, EGF	123	94	16792	11.6188	0.00993426	0.000383924	0.00927789
GOTERM_BP_DIRECT	GO:0018108~peptidyl-tyrosine phosphorylation	9	6.2069	1.58341e-05	NTRK3, EREG, ERBB4, ERBB3, MET, KIT, FGF1, EGF, SRC	123	153	16792	8.03061	0.0285761	0.000934801	0.0269397
GOTERM_BP_DIRECT	GO:0043406~positive regulation of MAP kinase activity	6	4.13793	6.82111e-05	VEGFA, KIT, FGF1, EGF, CSK, SRC	123	59	16792	13.8834	0.117414	0.00290041	0.116004
GOTERM_BP_DIRECT	GO:2000145~regulation of cell motility	4	2.75862	0.00107346	EREG, ERBB4, ERBB3, EGF	123	28	16792	19.5029	0.860063	0.0255439	1.81098
GOTERM_MF_DIRECT	GO:0005088~Ras guanyl-nucleotide exchange factor activity	6	4.13793	0.00147957	EREG, ERBB4, ERBB3, KIT, FGF1, EGF	123	115	16881	7.16055	0.433668	0.0208382	2.03204
GOTERM_MF_DIRECT	GO:0004716~receptor signaling protein tyrosine kinase activity	3	2.06897	0.00224446	ERBB4, ERBB3, KIT	123	10	16881	41.1732	0.578039	0.0274499	3.06746
GOTERM_BP_DIRECT	GO:0043547~positive regulation of GTPase activity	12	8.27586	0.0027406	ALDH1A1, ARFGEF3, EREG, ERBB4, ERBB3, JUN, KIT, BCAS3, AXIN2, FGF1, EGF, ITGB1	123	565	16792	2.89955	0.993428	0.052053	4.56244
GOTERM_BP_DIRECT	GO:0000165~MAPK cascade	8	5.51724	0.00303717	CAV1, BRAF, EREG, ERBB4, ERBB3, KIT, FGF1, EGF	123	262	16792	4.16856	0.996188	0.056365	5.04422
INTERPRO	IPR009030:Insulin-like growth factor binding protein, N-terminal	5	3.44828	0.0130412	BMP1, ERBB4, ERBB3, EGF, IGFBP3	122	139	18559	5.47205	0.993699	0.322788	16.6521
GOTERM_MF_DIRECT	GO:0016303~1-phosphatidylinositol-3-kinase activity	3	2.06897	0.0385849	PIK3CB, PIK3CA, FGF1	123	43	16881	9.57516	1	0.265355	42.0495
GOTERM_BP_DIRECT	GO:0036092~phosphatidylinositol-3-phosphate biosynthetic process	3	2.06897	0.0493346	PIK3CB, PIK3CA, FGF1	123	49	16792	8.35839	1	0.42386	57.7214
BIOCARTA	h_her2Pathway:Role of ERBB2 in Signal Transduction and Oncology	3	2.06897	0.202167	ERBB4, ERBB3, PIK3CA	60	23	1625	3.53261	1	0.698764	93.6417
Annotation Cluster 7	Enrichment Score: 3.728613827693834
Category	Term	Count	%	PValue	Genes	List Total	Pop Hits	Pop Total	Fold Enrichment	Bonferroni	Benjamini	FDR
KEGG_PATHWAY	hsa04066:HIF-1 signaling pathway	10	6.89655	1.92917e-06	AKT1, CDKN1B, PIK3CB, BCL2, VEGFA, SERPINE1, PIK3CA, IGF1, EGF, TIMP1	84	96	6879	8.53051	0.000312476	1.42056e-05	0.00233436
GOTERM_CC_DIRECT	GO:0031093~platelet alpha granule lumen	5	3.44828	0.000500863	VEGFA, SERPINE1, IGF1, EGF, TIMP1	123	55	18224	13.4693	0.123009	0.00817012	0.653486
GOTERM_BP_DIRECT	GO:0002576~platelet degranulation	5	3.44828	0.00674637	VEGFA, SERPINE1, IGF1, EGF, TIMP1	123	103	16792	6.6272	0.999996	0.102173	10.8799
Annotation Cluster 8	Enrichment Score: 3.4251315877533024
Category	Term	Count	%	PValue	Genes	List Total	Pop Hits	Pop Total	Fold Enrichment	Bonferroni	Benjamini	FDR
OMIM_DISEASE	114500~Colorectal cancer, somatic	6	4.13793	1.49234e-06	AKT1, BAX, PIK3CA, AXIN2, CTNNB1, APC	65	16	4740	27.3462	0.000205921	0.000205921	0.00175635
KEGG_PATHWAY	hsa05166:HTLV-I infection	13	8.96552	4.64384e-05	WNT5A, PIK3CB, TGFBR1, ATR, CDK4, CTNNB1, AKT1, CCND2, XBP1, BAX, JUN, PIK3CA, APC	84	254	6879	4.19137	0.00749497	0.00026865	0.0561783
OMIM_DISEASE	167000~Ovarian cancer, somatic	3	2.06897	0.00105828	AKT1, PIK3CA, CTNNB1	65	4	4740	54.6923	0.135946	0.0704548	1.23844
KEGG_PATHWAY	hsa04550:Signaling pathways regulating pluripotency of stem cells	8	5.51724	0.00142397	WNT5A, AKT1, PIK3CB, PIK3CA, IGF1, AXIN2, CTNNB1, APC	84	140	6879	4.67959	0.206139	0.00460631	1.70952
BIOCARTA	H_gsk3Pathway:Inactivation of Gsk3 by AKT causes accumulation of b-catenin in Alveolar Macrophages	4	2.75862	0.0716964	AKT1, PIK3CA, CTNNB1, APC	60	27	1625	4.01235	0.999997	0.452426	59.6518
Annotation Cluster 9	Enrichment Score: 3.2611109340597237
Category	Term	Count	%	PValue	Genes	List Total	Pop Hits	Pop Total	Fold Enrichment	Bonferroni	Benjamini	FDR
GOTERM_BP_DIRECT	GO:0045944~positive regulation of transcription from RNA polymerase II promoter	28	19.3103	1.47127e-09	WNT5A, ARID4B, FOXO1, TCF7L2, YBX1, GLI1, CTNNB1, EPCAM, AKT1, XBP1, PELP1, SERPINE1, FGF1, BCAS3, WWOX, ESRRA, CCNH, FOXA1, MET, IGF1, GPER1, AHR, HDAC1, SP1, JUN, VEGFA, PARP1, BMP6	123	981	16792	3.8966	2.6939e-06	3.84843e-07	2.50351e-06
GOTERM_MF_DIRECT	GO:0044212~transcription regulatory region DNA binding	13	8.96552	4.58977e-08	WNT5A, ERBB4, PHB, FOXA1, ARID4B, TCF7L2, AHR, GLI1, CTNNB1, HDAC1, SP1, XBP1, JUN	123	213	16881	8.37639	1.76246e-05	5.87488e-06	6.36379e-05
GOTERM_MF_DIRECT	GO:0008134~transcription factor binding	12	8.27586	6.76777e-06	SP1, HDAC1, PELP1, JUN, BCL2, FOXA1, MAPK9, BCAS3, PARP1, TCF7L2, AHR, CTNNB1	123	284	16881	5.79904	0.00259546	0.000371193	0.00938322
UP_KEYWORDS	Activator	15	10.3448	4.96939e-05	ERBB4, FOXA1, MTA1, FOXO1, TOX3, TCF7L2, AHR, YBX1, CTNNB1, GLI1, SP1, XBP1, PELP1, JUN, DNMT3B	126	661	20581	3.70669	0.0112174	0.000537036	0.0635574
UP_KEYWORDS	DNA-binding	23	15.8621	0.00584091	RAD51D, RAD51C, MSH6, KLLN, ESRRA, XRCC2, FOXA1, ARID4B, MTA1, FOXO1, ATR, RAD54L, TOX3, TCF7L2, YBX1, AHR, RBBP8, GLI1, SP1, XBP1, JUN, PARP1, DNMT3B	126	2050	20581	1.83261	0.735463	0.0319132	7.22055
UP_KEYWORDS	Repressor	10	6.89655	0.0101627	SP1, HDAC1, PELP1, FOXA1, MTA1, DNMT3B, TCF7L2, YBX1, BRMS1L, AHR	126	592	20581	2.75914	0.901603	0.0513341	12.2504
GOTERM_MF_DIRECT	GO:0043565~sequence-specific DNA binding	10	6.89655	0.0128783	ESRRA, SP1, XBP1, JUN, BCL2, FOXA1, FOXO1, MTA1, TCF7L2, GLI1	123	518	16881	2.6495	0.993108	0.109305	16.4496
GOTERM_MF_DIRECT	GO:0003700~transcription factor activity, sequence-specific DNA binding	13	8.96552	0.0451736	WNT5A, ESRRA, SP1, HDAC1, XBP1, JUN, FOXA1, MTA1, TRIM25, TCF7L2, YBX1, AHR, CTNNB1	123	961	16881	1.85658	1	0.280153	47.3196
UP_KEYWORDS	Transcription	22	15.1724	0.0537572	FHIT, ESRRA, ERBB4, CCNH, FOXA1, ARID4B, MTA1, FOXO1, TCF7L2, TOX3, YBX1, AHR, GLI1, CTNNB1, SP1, HDAC1, XBP1, PELP1, JUN, BCAS3, PARP1, BRMS1L	126	2398	20581	1.49854	0.999996	0.210743	50.684
UP_KEYWORDS	Transcription regulation	21	14.4828	0.0703597	FHIT, ESRRA, ERBB4, CCNH, FOXA1, ARID4B, MTA1, FOXO1, TCF7L2, TOX3, YBX1, AHR, GLI1, CTNNB1, SP1, HDAC1, XBP1, JUN, PARP1, BCAS3, BRMS1L	126	2332	20581	1.47091	1	0.260008	60.678
GOTERM_BP_DIRECT	GO:0006351~transcription, DNA-templated	16	11.0345	0.452431	FHIT, ESRRA, ERBB4, CCNH, ARID4B, MTA1, FOXO1, TCF7L2, TOX3, AHR, CTNNB1, GLI1, HDAC1, PELP1, BCAS3, BRMS1L	123	1955	16792	1.1173	1	0.993496	99.9965
Annotation Cluster 10	Enrichment Score: 3.215021238502581
Category	Term	Count	%	PValue	Genes	List Total	Pop Hits	Pop Total	Fold Enrichment	Bonferroni	Benjamini	FDR
KEGG_PATHWAY	hsa05100:Bacterial invasion of epithelial cells	10	6.89655	3.23467e-07	CAV1, CTTN, PIK3CB, BCAR1, MET, PIK3CA, CDH1, ITGB1, SRC, CTNNB1	84	78	6879	10.4991	5.24003e-05	3.08245e-06	0.00039141
GOTERM_CC_DIRECT	GO:0005913~cell-cell adherens junction	11	7.58621	6.354e-05	CTTN, KRT18, ANXA1, CDH1, TRIM25, SFN, CDH3, ITGB1, SRC, CTNNB1, APC	123	323	18224	5.04579	0.0165102	0.00151231	0.0831212
GOTERM_MF_DIRECT	GO:0098641~cadherin binding involved in cell-cell adhesion	10	6.89655	0.00025785	EPCAM, CTTN, KRT18, ANXA1, CDH1, TRIM25, SFN, ITGB1, SRC, CTNNB1	123	290	16881	4.73255	0.094282	0.00493913	0.356922
GOTERM_CC_DIRECT	GO:0030027~lamellipodium	7	4.82759	0.000728933	CTTN, BCAR1, PIK3CA, CDH1, ITGB1, CTNNB1, APC	123	160	18224	6.48211	0.173909	0.0111753	0.949745
GOTERM_CC_DIRECT	GO:0005925~focal adhesion	9	6.2069	0.0048186	CAV1, CTTN, S100A7, IGF2R, BCAR1, ANXA1, CDH1, ITGB1, CTNNB1	123	391	18224	3.41039	0.717909	0.0441911	6.12557
KEGG_PATHWAY	hsa05130:Pathogenic Escherichia coli infection	4	2.75862	0.023281	CTTN, CDH1, ITGB1, CTNNB1	84	51	6879	6.42297	0.977987	0.0516215	24.8018
UP_KEYWORDS	Cell adhesion	7	4.82759	0.0721102	PIK3CB, BCAR1, CDH1, CDH3, ITGB1, SRC, CTNNB1	126	479	20581	2.38703	1	0.26168	61.6148
Annotation Cluster 11	Enrichment Score: 3.1059089424992177
Category	Term	Count	%	PValue	Genes	List Total	Pop Hits	Pop Total	Fold Enrichment	Bonferroni	Benjamini	FDR
GOTERM_BP_DIRECT	GO:0010212~response to ionizing radiation	7	4.82759	1.40789e-06	RAD51D, RAD51C, XRCC2, KRT14, MTA1, DNMT3B, RAD54L	123	49	16792	19.5029	0.00257453	0.000122747	0.00239564
UP_KEYWORDS	DNA repair	11	7.58621	1.23122e-05	RAD51D, RAD51C, MSH6, XRCC2, MLH1, BRIP1, ATR, PARP1, RAD54L, CDK2, RBBP8	126	293	20581	6.13227	0.00279099	0.000174665	0.0157505
GOTERM_MF_DIRECT	GO:0003690~double-stranded DNA binding	7	4.82759	2.62581e-05	RAD51D, RAD51C, MSH6, XRCC2, SP1, YBX1, CTNNB1	123	81	16881	11.8606	0.0100326	0.000916239	0.0364012
GOTERM_BP_DIRECT	GO:0000732~strand displacement	5	3.44828	3.5034e-05	RAD51D, RAD51C, XRCC2, BRIP1, RBBP8	123	26	16792	26.2539	0.0621342	0.00164348	0.0595969
GOTERM_MF_DIRECT	GO:0003697~single-stranded DNA binding	7	4.82759	5.74761e-05	RAD51D, RAD51C, XRCC2, NME1, ANXA1, MLH1, YBX1	123	93	16881	10.3302	0.0218297	0.00147035	0.0796622
UP_KEYWORDS	DNA damage	11	7.58621	5.86302e-05	RAD51D, RAD51C, MSH6, XRCC2, MLH1, BRIP1, ATR, PARP1, RAD54L, CDK2, RBBP8	126	352	20581	5.10441	0.0132213	0.000604792	0.0749828
GOTERM_BP_DIRECT	GO:0000731~DNA synthesis involved in DNA repair	5	3.44828	0.000116659	RAD51D, RAD51C, XRCC2, BRIP1, RBBP8	123	35	16792	19.5029	0.19234	0.00453468	0.19832
GOTERM_MF_DIRECT	GO:0000400~four-way junction DNA binding	4	2.75862	0.00012648	RAD51D, RAD51C, MSH6, XRCC2	123	14	16881	39.2125	0.0474106	0.00255312	0.175224
GOTERM_BP_DIRECT	GO:0000724~double-strand break repair via homologous recombination	6	4.13793	0.000201248	RAD51D, RAD51C, XRCC2, PARP1, RAD54L, RBBP8	123	74	16792	11.0692	0.308244	0.00667801	0.341892
GOTERM_BP_DIRECT	GO:0006281~DNA repair	9	6.2069	0.000319679	RAD51D, RAD51C, MSH6, XRCC2, ATR, PARP1, RAD54L, CDK2, RBBP8	123	235	16792	5.22844	0.443131	0.00970965	0.542574
GOTERM_CC_DIRECT	GO:0033063~Rad51B-Rad51C-Rad51D-XRCC2 complex	3	2.06897	0.000438684	RAD51D, RAD51C, XRCC2	123	5	18224	88.8976	0.108599	0.00817784	0.572575
INTERPRO	IPR013632:DNA recombination and repair protein Rad51, C-terminal	3	2.06897	0.000866575	RAD51D, RAD51C, XRCC2	122	7	18559	65.1956	0.284407	0.0409676	1.19575
INTERPRO	IPR020588:DNA recombination/repair protein RecA/RadB, ATP-binding domain	3	2.06897	0.000866575	RAD51D, RAD51C, XRCC2	122	7	18559	65.1956	0.284407	0.0409676	1.19575
GOTERM_BP_DIRECT	GO:0042148~strand invasion	3	2.06897	0.00107356	RAD51D, RAD51C, XRCC2	123	7	16792	58.5087	0.860088	0.0252187	1.81114
GOTERM_BP_DIRECT	GO:0007131~reciprocal meiotic recombination	4	2.75862	0.00131637	RAD51D, RAD51C, MSH6, XRCC2	123	30	16792	18.2027	0.910351	0.0296982	2.21646
GOTERM_MF_DIRECT	GO:0000150~recombinase activity	3	2.06897	0.00140984	RAD51D, RAD51C, XRCC2	123	8	16881	51.4665	0.418277	0.0214373	1.93714
GOTERM_MF_DIRECT	GO:0008094~DNA-dependent ATPase activity	4	2.75862	0.0015675	RAD51D, RAD51C, XRCC2, CCNH	123	32	16881	17.1555	0.452499	0.0212842	2.15158
GOTERM_BP_DIRECT	GO:0006312~mitotic recombination	3	2.06897	0.00387532	RAD51D, RAD51C, XRCC2	123	13	16792	31.5047	0.999183	0.0673273	6.3935
KEGG_PATHWAY	hsa03440:Homologous recombination	4	2.75862	0.00493623	RAD51D, RAD51C, XRCC2, RAD54L	84	29	6879	11.2956	0.551411	0.0142132	5.81212
GOTERM_CC_DIRECT	GO:0005657~replication fork	3	2.06897	0.00566057	RAD51D, RAD51C, XRCC2	123	17	18224	26.1463	0.774014	0.0483673	7.15966
KEGG_PATHWAY	hsa03460:Fanconi anemia pathway	4	2.75862	0.0257448	RAD51C, MLH1, BRIP1, ATR	84	53	6879	6.18059	0.985379	0.0554989	27.0653
UP_KEYWORDS	DNA recombination	3	2.06897	0.0870019	RAD51D, RAD51C, XRCC2	126	81	20581	6.04968	1	0.304058	68.7917
UP_KEYWORDS	Chromosome	4	2.75862	0.439381	RAD51D, MSH6, ATR, RBBP8	126	400	20581	1.63341	1	0.779085	99.9391
INTERPRO	IPR027417:P-loop containing nucleoside triphosphate hydrolase	7	4.82759	0.513531	RAD51D, RAD51C, MSH6, XRCC2, RHOBTB2, BRIP1, RAD54L	122	879	18559	1.21145	1	0.999977	99.9955
Annotation Cluster 12	Enrichment Score: 3.1025404747881886
Category	Term	Count	%	PValue	Genes	List Total	Pop Hits	Pop Total	Fold Enrichment	Bonferroni	Benjamini	FDR
KEGG_PATHWAY	hsa05210:Colorectal cancer	18	12.4138	2.0437e-19	MSH6, BRAF, PIK3CB, TGFBR1, CYCS, MLH1, MAPK10, TCF7L2, CTNNB1, AKT1, CASP9, JUN, BCL2, BAX, MAPK9, PIK3CA, AXIN2, APC	84	62	6879	23.7753	3.3108e-17	1.6554e-17	2.47298e-16
KEGG_PATHWAY	hsa04012:ErbB signaling pathway	14	9.65517	2.17838e-11	ERBB4, BRAF, ERBB3, PIK3CB, MAPK10, SRC, AKT1, CDKN1B, EREG, JUN, TGFA, PIK3CA, MAPK9, EGF	84	87	6879	13.1782	3.52898e-09	5.88163e-10	2.63595e-08
KEGG_PATHWAY	hsa05212:Pancreatic cancer	12	8.27586	2.11258e-10	AKT1, BRAF, CASP9, PIK3CB, TGFBR1, VEGFA, TGFA, PIK3CA, MAPK9, MAPK10, EGF, CDK4	84	65	6879	15.1187	3.42238e-08	4.88912e-09	2.55633e-07
KEGG_PATHWAY	hsa04510:Focal adhesion	18	12.4138	2.31285e-10	CAV1, BRAF, PIK3CB, BCAR1, MET, IGF1, MAPK10, ITGB1, SRC, CTNNB1, AKT1, CCND2, JUN, BCL2, VEGFA, MAPK9, PIK3CA, EGF	84	206	6879	7.15569	3.74681e-08	4.68352e-09	2.79866e-07
KEGG_PATHWAY	hsa05161:Hepatitis B	15	10.3448	1.38371e-09	PIK3CB, TGFBR1, CYCS, MAPK10, CDK4, CDK2, SRC, AKT1, CDKN1B, CASP9, JUN, BAX, BCL2, PIK3CA, MAPK9	84	145	6879	8.47167	2.24161e-07	2.49068e-08	1.67436e-06
KEGG_PATHWAY	hsa04068:FoxO signaling pathway	14	9.65517	5.36332e-09	BRAF, PIK3CB, TGFBR1, FOXO1, IGF1, MAPK10, CDK2, AKT1, CDKN1B, CCND2, MAPK9, MDM2, PIK3CA, EGF	84	134	6879	8.55597	8.68858e-07	7.89871e-08	6.48989e-06
KEGG_PATHWAY	hsa05218:Melanoma	11	7.58621	9.55425e-09	AKT1, BRAF, PIK3CB, MET, PIK3CA, MDM2, IGF1, CDH1, FGF1, EGF, CDK4	84	71	6879	12.6876	1.54779e-06	1.28982e-07	1.15611e-05
KEGG_PATHWAY	hsa05223:Non-small cell lung cancer	9	6.2069	2.83287e-07	AKT1, FHIT, BRAF, CASP9, PIK3CB, TGFA, PIK3CA, EGF, CDK4	84	56	6879	13.1614	4.58915e-05	2.86828e-06	0.000342791
KEGG_PATHWAY	hsa05214:Glioma	9	6.2069	9.22021e-07	AKT1, BRAF, PIK3CB, TGFA, PIK3CA, MDM2, IGF1, EGF, CDK4	84	65	6879	11.339	0.000149356	7.86141e-06	0.00111569
KEGG_PATHWAY	hsa05169:Epstein-Barr virus infection	11	7.58621	1.73476e-06	AKT1, CDKN1B, HDAC1, PIK3CB, JUN, BCL2, PIK3CA, MDM2, MAPK9, MAPK10, CDK2	84	122	6879	7.38378	0.000280993	1.40515e-05	0.00209913
KEGG_PATHWAY	hsa04917:Prolactin signaling pathway	9	6.2069	1.83304e-06	AKT1, CYP17A1, PRLR, CCND2, PIK3CB, PIK3CA, MAPK9, MAPK10, SRC	84	71	6879	10.3808	0.000296909	1.41405e-05	0.00221805
KEGG_PATHWAY	hsa05220:Chronic myeloid leukemia	9	6.2069	2.04217e-06	AKT1, CDKN1B, BRAF, HDAC1, PIK3CB, TGFBR1, PIK3CA, MDM2, CDK4	84	72	6879	10.2366	0.000330776	1.43839e-05	0.00247109
KEGG_PATHWAY	hsa04210:Apoptosis	8	5.51724	8.29935e-06	AKT1, CASP9, PIK3CB, CASP7, BAX, BCL2, CYCS, PIK3CA	84	62	6879	10.5668	0.0013436	5.60193e-05	0.0100422
GOTERM_MF_DIRECT	GO:0016301~kinase activity	11	7.58621	9.93659e-06	AKT1, CDKN1B, BRAF, CCNH, PIK3CB, PIK3CA, MAPK9, ATR, CSK, SRC, CDK2	123	241	16881	6.26424	0.0038084	0.000423873	0.0137764
KEGG_PATHWAY	hsa04722:Neurotrophin signaling pathway	10	6.89655	1.23083e-05	AKT1, NTRK3, BRAF, PIK3CB, JUN, BAX, BCL2, PIK3CA, MAPK9, MAPK10	84	120	6879	6.8244	0.00199197	7.66875e-05	0.0148926
KEGG_PATHWAY	hsa05211:Renal cell carcinoma	8	5.51724	1.26421e-05	AKT1, BRAF, PIK3CB, JUN, VEGFA, MET, TGFA, PIK3CA	84	66	6879	9.92641	0.00204595	7.58505e-05	0.0152966
KEGG_PATHWAY	hsa04919:Thyroid hormone signaling pathway	9	6.2069	6.63659e-05	AKT1, CASP9, HDAC1, PIK3CB, PIK3CA, MDM2, FOXO1, SRC, CTNNB1	84	115	6879	6.40901	0.010694	0.000370677	0.0802764
KEGG_PATHWAY	hsa04014:Ras signaling pathway	12	8.27586	7.57177e-05	AKT1, PIK3CB, EFNA3, VEGFA, MET, PIK3CA, IGF1, MAPK9, MAPK10, KIT, FGF1, EGF	84	226	6879	4.34829	0.0121918	0.000408808	0.0915837
KEGG_PATHWAY	hsa04932:Non-alcoholic fatty liver disease (NAFLD)	10	6.89655	7.6701e-05	AKT1, XBP1, PIK3CB, CASP7, JUN, BAX, CYCS, PIK3CA, MAPK9, MAPK10	84	151	6879	5.42337	0.0123492	0.00040076	0.0927726
KEGG_PATHWAY	hsa04914:Progesterone-mediated oocyte maturation	8	5.51724	7.7377e-05	AKT1, BRAF, PIK3CB, PIK3CA, IGF1, MAPK9, MAPK10, CDK2	84	87	6879	7.53038	0.0124573	0.000391659	0.0935898
KEGG_PATHWAY	hsa04370:VEGF signaling pathway	7	4.82759	8.40455e-05	AKT1, CASP9, PTGS2, PIK3CB, VEGFA, PIK3CA, SRC	84	61	6879	9.39754	0.0135237	0.000412519	0.101652
KEGG_PATHWAY	hsa05203:Viral carcinogenesis	11	7.58621	0.000161718	CDKN1B, HDAC1, CCND2, PIK3CB, JUN, BAX, PIK3CA, MDM2, CDK4, SRC, CDK2	84	205	6879	4.39425	0.0258602	0.000748305	0.195512
KEGG_PATHWAY	hsa05231:Choline metabolism in cancer	8	5.51724	0.000198864	AKT1, SP1, PIK3CB, JUN, PIK3CA, MAPK9, MAPK10, EGF	84	101	6879	6.48656	0.0317057	0.000894578	0.24037
KEGG_PATHWAY	hsa05142:Chagas disease (American trypanosomiasis)	8	5.51724	0.000238585	AKT1, PIK3CB, TGFBR1, JUN, SERPINE1, PIK3CA, MAPK9, MAPK10	84	104	6879	6.29945	0.0379178	0.00101673	0.288318
KEGG_PATHWAY	hsa04668:TNF signaling pathway	8	5.51724	0.000284476	AKT1, PTGS2, PIK3CB, CASP7, JUN, PIK3CA, MAPK9, MAPK10	84	107	6879	6.12283	0.0450457	0.00118114	0.343688
KEGG_PATHWAY	hsa05221:Acute myeloid leukemia	6	4.13793	0.000534009	AKT1, BRAF, PIK3CB, PIK3CA, KIT, TCF7L2	84	56	6879	8.77423	0.0828943	0.00205818	0.644266
KEGG_PATHWAY	hsa05230:Central carbon metabolism in cancer	6	4.13793	0.000988576	AKT1, NTRK3, PIK3CB, MET, PIK3CA, KIT	84	64	6879	7.67746	0.148051	0.0035543	1.18968
KEGG_PATHWAY	hsa05160:Hepatitis C	8	5.51724	0.00105535	AKT1, CLDN7, BRAF, PIK3CB, PIK3CA, MAPK9, MAPK10, EGF	84	133	6879	4.92589	0.157226	0.00371172	1.26957
KEGG_PATHWAY	hsa05164:Influenza A	9	6.2069	0.00111813	AKT1, CASP9, PIK3CB, JUN, CYCS, PIK3CA, MAPK9, TRIM25, MAPK10	84	174	6879	4.23584	0.165764	0.00384871	1.34463
KEGG_PATHWAY	hsa04915:Estrogen signaling pathway	7	4.82759	0.00117842	AKT1, SP1, PIK3CB, JUN, PIK3CA, GPER1, SRC	84	99	6879	5.7904	0.173881	0.00397161	1.41666
KEGG_PATHWAY	hsa05120:Epithelial cell signaling in Helicobacter pylori infection	6	4.13793	0.00121735	JUN, MET, MAPK9, MAPK10, CSK, SRC	84	67	6879	7.33369	0.179082	0.00401908	1.46315
BIOCARTA	h_badPathway:Regulation of BAD phosphorylation	6	4.13793	0.00194602	AKT1, BAX, BCL2, PIK3CA, IGF1, KIT	60	26	1625	6.25	0.2819	0.152592	2.34842
KEGG_PATHWAY	hsa05145:Toxoplasmosis	7	4.82759	0.00202778	AKT1, CASP9, BCL2, CYCS, MAPK9, MAPK10, ITGB1	84	110	6879	5.21136	0.280238	0.00630378	2.42629
UP_KEYWORDS	Serine/threonine-protein kinase	9	6.2069	0.00278376	AKT1, BRAF, TGFBR1, PIK3CA, MAPK9, ATR, MAPK10, CDK4, CDK2	126	393	20581	3.74064	0.468894	0.0179174	3.50353
KEGG_PATHWAY	hsa04071:Sphingolipid signaling pathway	7	4.82759	0.0031435	AKT1, PIK3CB, BAX, BCL2, PIK3CA, MAPK9, MAPK10	84	120	6879	4.77708	0.399533	0.0095774	3.73812
KEGG_PATHWAY	hsa04380:Osteoclast differentiation	7	4.82759	0.00484321	AKT1, PIK3CB, TGFBR1, JUN, PIK3CA, MAPK9, MAPK10	84	131	6879	4.37595	0.544566	0.0141983	5.70552
KEGG_PATHWAY	hsa04150:mTOR signaling pathway	5	3.44828	0.00509841	AKT1, BRAF, PIK3CB, PIK3CA, IGF1	84	58	6879	7.05973	0.563102	0.0144223	5.99771
KEGG_PATHWAY	hsa05162:Measles	7	4.82759	0.00521334	AKT1, CDKN1B, CCND2, PIK3CB, PIK3CA, CDK4, CDK2	84	133	6879	4.31015	0.571203	0.0144934	6.12903
KEGG_PATHWAY	hsa05152:Tuberculosis	8	5.51724	0.00531452	AKT1, CASP9, BAX, BCL2, CYCS, MAPK9, MAPK10, SRC	84	177	6879	3.70137	0.57821	0.0145248	6.24449
KEGG_PATHWAY	hsa04910:Insulin signaling pathway	7	4.82759	0.00622939	AKT1, BRAF, PIK3CB, PIK3CA, FOXO1, MAPK9, MAPK10	84	138	6879	4.15399	0.636624	0.0167304	7.28264
KEGG_PATHWAY	hsa04750:Inflammatory mediator regulation of TRP channels	6	4.13793	0.00640191	PIK3CB, PIK3CA, IGF1, MAPK9, MAPK10, SRC	84	98	6879	5.01385	0.646702	0.0169118	7.47722
KEGG_PATHWAY	hsa05131:Shigellosis	5	3.44828	0.00723035	CTTN, MAPK9, MAPK10, ITGB1, SRC	84	64	6879	6.39788	0.691358	0.0187822	8.40639
KEGG_PATHWAY	hsa04620:Toll-like receptor signaling pathway	6	4.13793	0.00886603	AKT1, PIK3CB, JUN, PIK3CA, MAPK9, MAPK10	84	106	6879	4.63544	0.763712	0.0226398	10.2159
KEGG_PATHWAY	hsa04664:Fc epsilon RI signaling pathway	5	3.44828	0.00893735	AKT1, PIK3CB, PIK3CA, MAPK9, MAPK10	84	68	6879	6.02153	0.76645	0.0224681	10.294
KEGG_PATHWAY	hsa04931:Insulin resistance	6	4.13793	0.00957199	AKT1, PIK3CB, PIK3CA, FOXO1, MAPK9, MAPK10	84	108	6879	4.5496	0.789471	0.0236862	10.9866
KEGG_PATHWAY	hsa04024:cAMP signaling pathway	8	5.51724	0.00964256	AKT1, BRAF, PIK3CB, JUN, PIK3CA, MAPK9, MAPK10, GLI1	84	198	6879	3.3088	0.791887	0.0235024	11.0634
KEGG_PATHWAY	hsa05133:Pertussis	5	3.44828	0.01252	CASP7, JUN, MAPK9, MAPK10, ITGB1	84	75	6879	5.45952	0.870108	0.0291472	14.1403
GOTERM_BP_DIRECT	GO:0051090~regulation of sequence-specific DNA binding transcription factor activity	3	2.06897	0.0140823	JUN, MAPK9, MAPK10	123	25	16792	16.3824	1	0.177369	21.4415
INTERPRO	IPR008271:Serine/threonine-protein kinase, active site	7	4.82759	0.0165295	AKT1, BRAF, TGFBR1, MAPK9, MAPK10, CDK4, CDK2	122	312	18559	3.41301	0.998393	0.348783	20.6479
KEGG_PATHWAY	hsa04930:Type II diabetes mellitus	4	2.75862	0.0198388	PIK3CB, PIK3CA, MAPK9, MAPK10	84	48	6879	6.8244	0.961078	0.0453153	21.5315
KEGG_PATHWAY	hsa04912:GnRH signaling pathway	5	3.44828	0.0238334	GNRH1, JUN, MAPK9, MAPK10, SRC	84	91	6879	4.49961	0.979915	0.0521236	25.3149
KEGG_PATHWAY	hsa04923:Regulation of lipolysis in adipocytes	4	2.75862	0.0296936	AKT1, PTGS2, PIK3CB, PIK3CA	84	56	6879	5.84949	0.992427	0.0630353	30.563
KEGG_PATHWAY	hsa04660:T cell receptor signaling pathway	5	3.44828	0.0322549	AKT1, PIK3CB, JUN, PIK3CA, CDK4	84	100	6879	4.09464	0.995065	0.0675009	32.7487
KEGG_PATHWAY	hsa04010:MAPK signaling pathway	8	5.51724	0.0324247	AKT1, BRAF, TGFBR1, JUN, MAPK9, MAPK10, FGF1, EGF	84	253	6879	2.5895	0.995203	0.0669988	32.8914
GOTERM_BP_DIRECT	GO:0038095~Fc-epsilon receptor signaling pathway	5	3.44828	0.0409129	PIK3CB, JUN, PIK3CA, MAPK9, MAPK10	123	178	16792	3.83484	1	0.374526	50.8755
KEGG_PATHWAY	hsa04662:B cell receptor signaling pathway	4	2.75862	0.0502546	AKT1, PIK3CB, JUN, PIK3CA	84	69	6879	4.74741	0.999764	0.100336	46.4159
GOTERM_BP_DIRECT	GO:0030168~platelet activation	4	2.75862	0.0514144	AKT1, PIK3CB, PIK3CA, SRC	123	115	16792	4.74853	1	0.435531	59.268
GOTERM_BP_DIRECT	GO:0048511~rhythmic process	3	2.06897	0.0586548	SP1, MAPK9, MAPK10	123	54	16792	7.58446	1	0.472572	64.2469
KEGG_PATHWAY	hsa04152:AMPK signaling pathway	5	3.44828	0.0608314	AKT1, PIK3CB, PIK3CA, FOXO1, IGF1	84	123	6879	3.32898	0.999962	0.119345	53.2067
KEGG_PATHWAY	hsa04611:Platelet activation	5	3.44828	0.0715318	AKT1, PIK3CB, PIK3CA, ITGB1, SRC	84	130	6879	3.14973	0.999994	0.137947	59.2653
KEGG_PATHWAY	hsa04062:Chemokine signaling pathway	6	4.13793	0.0734648	AKT1, BRAF, PIK3CB, BCAR1, PIK3CA, SRC	84	186	6879	2.64171	0.999996	0.139933	60.2797
KEGG_PATHWAY	hsa04973:Carbohydrate digestion and absorption	3	2.06897	0.0908637	AKT1, PIK3CB, PIK3CA	84	42	6879	5.84949	1	0.167828	68.4216
KEGG_PATHWAY	hsa04630:Jak-STAT signaling pathway	5	3.44828	0.0974629	AKT1, PRLR, CCND2, PIK3CB, PIK3CA	84	145	6879	2.82389	1	0.177527	71.0862
SMART	SM00220:S_TKc	7	4.82759	0.102173	AKT1, BRAF, TGFBR1, MAPK9, MAPK10, CDK4, CDK2	91	359	10057	2.15492	0.999991	0.945525	70.2869
BIOCARTA	h_hcmvPathway:Human Cytomegalovirus and Map Kinase Pathways	3	2.06897	0.124426	AKT1, SP1, PIK3CA	60	17	1625	4.77941	1	0.580546	80.2311
KEGG_PATHWAY	hsa04141:Protein processing in endoplasmic reticulum	5	3.44828	0.146673	XBP1, BAX, BCL2, MAPK9, MAPK10	84	169	6879	2.42287	1	0.253225	85.329
KEGG_PATHWAY	hsa04725:Cholinergic synapse	4	2.75862	0.149782	AKT1, PIK3CB, BCL2, PIK3CA	84	111	6879	2.95109	1	0.255732	85.9627
GOTERM_BP_DIRECT	GO:0016310~phosphorylation	3	2.06897	0.16443	AKT1, PIK3CB, PIK3CA	123	100	16792	4.09561	1	0.802162	95.296
KEGG_PATHWAY	hsa05168:Herpes simplex infection	5	3.44828	0.179104	JUN, CYCS, MAPK9, MAPK10, CDK2	84	183	6879	2.23751	1	0.296257	90.82
BIOCARTA	h_gleevecPathway:Inhibition of Cellular Proliferation by Gleevec	3	2.06897	0.202167	AKT1, JUN, PIK3CA	60	23	1625	3.53261	1	0.698764	93.6417
BIOCARTA	h_mapkPathway:MAPKinase Signaling Pathway	6	4.13793	0.2049	BRAF, SP1, TGFBR1, JUN, MAPK9, MAPK10	60	87	1625	1.86782	1	0.693083	93.9024
KEGG_PATHWAY	hsa04920:Adipocytokine signaling pathway	3	2.06897	0.206656	AKT1, MAPK9, MAPK10	84	70	6879	3.50969	1	0.328986	93.9265
KEGG_PATHWAY	hsa05132:Salmonella infection	3	2.06897	0.264746	JUN, MAPK9, MAPK10	84	83	6879	2.95998	1	0.401676	97.58
KEGG_PATHWAY	hsa04666:Fc gamma R-mediated phagocytosis	3	2.06897	0.269239	AKT1, PIK3CB, PIK3CA	84	84	6879	2.92474	1	0.404595	97.7529
BIOCARTA	h_il2rbPathway:IL-2 Receptor Beta Chain in T cell Activation	3	2.06897	0.417929	AKT1, BCL2, PIK3CA	60	39	1625	2.08333	1	0.882284	99.8642
KEGG_PATHWAY	hsa04650:Natural killer cell mediated cytotoxicity	3	2.06897	0.435131	BRAF, PIK3CB, PIK3CA	84	122	6879	2.01376	1	0.596322	99.9004
KEGG_PATHWAY	hsa04728:Dopaminergic synapse	3	2.06897	0.459675	AKT1, MAPK9, MAPK10	84	128	6879	1.91936	1	0.616682	99.9418
GOTERM_CC_DIRECT	GO:0005622~intracellular	10	6.89655	0.538405	CAV1, EREG, PIK3CB, ERBB3, TGFBR1, RHOBTB2, PIK3CA, MAPK9, MAPK10, GPER1	123	1332	18224	1.11233	1	0.939982	99.996
BIOCARTA	h_PparaPathway:Mechanism of Gene Regulation by Peroxisome Proliferators via PPARa(alpha)	3	2.06897	0.571563	SP1, JUN, PIK3CA	60	52	1625	1.5625	1	0.962178	99.9968
Annotation Cluster 13	Enrichment Score: 3.0259169104241965
Category	Term	Count	%	PValue	Genes	List Total	Pop Hits	Pop Total	Fold Enrichment	Bonferroni	Benjamini	FDR
GOTERM_BP_DIRECT	GO:2001237~negative regulation of extrinsic apoptotic signaling pathway	5	3.44828	0.000161719	CTTN, TGFBR1, IGF1, TCF7L2, SRC	123	38	16792	17.9632	0.25631	0.00602526	0.274824
KEGG_PATHWAY	hsa04520:Adherens junction	6	4.13793	0.00158062	TGFBR1, MET, CDH1, TCF7L2, SRC, CTNNB1	84	71	6879	6.92052	0.226062	0.00501217	1.89594
GOTERM_BP_DIRECT	GO:0051897~positive regulation of protein kinase B signaling	5	3.44828	0.00327085	GPX1, XBP1, TGFBR1, TCF7L2, SRC	123	84	16792	8.12621	0.997518	0.0599693	5.42224
Annotation Cluster 14	Enrichment Score: 2.893206922382996
Category	Term	Count	%	PValue	Genes	List Total	Pop Hits	Pop Total	Fold Enrichment	Bonferroni	Benjamini	FDR
GOTERM_BP_DIRECT	GO:0048146~positive regulation of fibroblast proliferation	5	3.44828	0.000633548	WNT5A, EREG, JUN, IGF1, CDK4	123	54	16792	12.6408	0.686637	0.0176938	1.07259
GOTERM_BP_DIRECT	GO:0048661~positive regulation of smooth muscle cell proliferation	5	3.44828	0.000944712	AKT1, PTGS2, EREG, JUN, IGF1	123	60	16792	11.3767	0.822819	0.0240798	1.59541
GOTERM_BP_DIRECT	GO:0045740~positive regulation of DNA replication	4	2.75862	0.00349382	EREG, JUN, IGF1, GLI1	123	42	16792	13.0019	0.998352	0.0620737	5.78161
Annotation Cluster 15	Enrichment Score: 2.8316468123596303
Category	Term	Count	%	PValue	Genes	List Total	Pop Hits	Pop Total	Fold Enrichment	Bonferroni	Benjamini	FDR
UP_KEYWORDS	Mitogen	6	4.13793	4.23218e-06	EREG, VEGFA, TGFA, PTN, FGF1, YBX1	126	40	20581	24.5012	0.000960244	6.86195e-05	0.00541432
GOTERM_BP_DIRECT	GO:0051781~positive regulation of cell division	6	4.13793	2.24037e-05	EREG, VEGFA, TGFA, PTN, FGF1, YBX1	123	47	16792	17.4281	0.0401917	0.00124231	0.0381152
GOTERM_BP_DIRECT	GO:0030324~lung development	5	3.44828	0.00227369	WNT5A, VEGFA, PTN, FGF1, GLI1	123	76	16792	8.9816	0.984515	0.0457503	3.79924
UP_KEYWORDS	Heparin-binding	3	2.06897	0.100069	VEGFA, PTN, FGF1	126	88	20581	5.56845	1	0.333466	74.0478
GOTERM_MF_DIRECT	GO:0008201~heparin binding	3	2.06897	0.321998	VEGFA, PTN, FGF1	123	160	16881	2.57332	1	0.877757	99.5429
Annotation Cluster 16	Enrichment Score: 2.8287982754580736
Category	Term	Count	%	PValue	Genes	List Total	Pop Hits	Pop Total	Fold Enrichment	Bonferroni	Benjamini	FDR
KEGG_PATHWAY	hsa04390:Hippo signaling pathway	11	7.58621	1.18787e-05	WNT5A, CCND2, TGFBR1, SERPINE1, CDH1, AXIN2, FGF1, TCF7L2, CTNNB1, BMP6, APC	84	151	6879	5.9657	0.00192252	7.69717e-05	0.0143729
GOTERM_BP_DIRECT	GO:0060070~canonical Wnt signaling pathway	7	4.82759	3.108e-05	WNT5A, EGF, CDH3, TCF7L2, CTNNB1, APC, GLI1	123	83	16792	11.5138	0.0553193	0.00149647	0.0528723
GOTERM_BP_DIRECT	GO:0090090~negative regulation of canonical Wnt signaling pathway	8	5.51724	0.000187751	WNT5A, CAV1, HDAC1, FOXO1, AXIN2, TCF7L2, APC, GLI1	123	163	16792	6.70038	0.290932	0.00646586	0.318995
KEGG_PATHWAY	hsa04310:Wnt signaling pathway	9	6.2069	0.00023793	WNT5A, CCND2, JUN, MAPK9, MAPK10, AXIN2, TCF7L2, CTNNB1, APC	84	138	6879	5.34084	0.0378157	0.00104133	0.287528
GOTERM_MF_DIRECT	GO:0008013~beta-catenin binding	6	4.13793	0.000317749	FOXO1, CDH1, AXIN2, SLC9A3R1, TCF7L2, APC	123	82	16881	10.0422	0.114883	0.00579435	0.439666
KEGG_PATHWAY	hsa05217:Basal cell carcinoma	6	4.13793	0.000450529	WNT5A, AXIN2, TCF7L2, CTNNB1, APC, GLI1	84	54	6879	9.09921	0.0704011	0.00177896	0.543801
UP_KEYWORDS	Wnt signaling pathway	7	4.82759	0.000841387	WNT5A, AXIN2, SLC9A3R1, TCF7L2, WWOX, CTNNB1, APC	126	181	20581	6.31707	0.17393	0.00656714	1.07111
KEGG_PATHWAY	hsa04550:Signaling pathways regulating pluripotency of stem cells	8	5.51724	0.00142397	WNT5A, AKT1, PIK3CB, PIK3CA, IGF1, AXIN2, CTNNB1, APC	84	140	6879	4.67959	0.206139	0.00460631	1.70952
GOTERM_BP_DIRECT	GO:0016055~Wnt signaling pathway	7	4.82759	0.00244754	WNT5A, AXIN2, SLC9A3R1, TCF7L2, WWOX, CTNNB1, APC	123	187	16792	5.11039	0.988745	0.0481112	4.08409
GOTERM_BP_DIRECT	GO:1904837~beta-catenin-TCF complex assembly	4	2.75862	0.00373614	HDAC1, AXIN2, TCF7L2, CTNNB1	123	43	16792	12.6996	0.998944	0.0656071	6.1707
GOTERM_CC_DIRECT	GO:0030877~beta-catenin destruction complex	3	2.06897	0.00383758	AXIN2, CTNNB1, APC	123	14	18224	31.7491	0.634825	0.0394941	4.9073
GOTERM_CC_DIRECT	GO:0005813~centrosome	8	5.51724	0.024555	RAD51D, XRCC2, NME1, AXIN2, SLC9A3R1, CDK2, CTNNB1, APC	123	426	18224	2.7824	0.998517	0.157527	27.773
GOTERM_BP_DIRECT	GO:0007223~Wnt signaling pathway, calcium modulating pathway	3	2.06897	0.0325698	WNT5A, TCF7L2, CTNNB1	123	39	16792	10.5016	1	0.320343	43.0748
GOTERM_BP_DIRECT	GO:0034613~cellular protein localization	3	2.06897	0.0389556	WNT5A, AXIN2, CTNNB1	123	43	16792	9.52467	1	0.361797	49.1415
KEGG_PATHWAY	hsa04916:Melanogenesis	4	2.75862	0.119593	WNT5A, KIT, TCF7L2, CTNNB1	84	100	6879	3.27571	1	0.213318	78.5887
Annotation Cluster 17	Enrichment Score: 2.7858904271318004
Category	Term	Count	%	PValue	Genes	List Total	Pop Hits	Pop Total	Fold Enrichment	Bonferroni	Benjamini	FDR
KEGG_PATHWAY	hsa04210:Apoptosis	8	5.51724	8.29935e-06	AKT1, CASP9, PIK3CB, CASP7, BAX, BCL2, CYCS, PIK3CA	84	62	6879	10.5668	0.0013436	5.60193e-05	0.0100422
KEGG_PATHWAY	hsa04370:VEGF signaling pathway	7	4.82759	8.40455e-05	AKT1, CASP9, PTGS2, PIK3CB, VEGFA, PIK3CA, SRC	84	61	6879	9.39754	0.0135237	0.000412519	0.101652
BIOCARTA	h_tffPathway:Trefoil Factors Initiate Mucosal Healing	6	4.13793	0.00194602	AKT1, CASP9, CYCS, PIK3CA, ITGB1, CTNNB1	60	26	1625	6.25	0.2819	0.152592	2.34842
BIOCARTA	h_aktPathway:AKT Signaling Pathway	4	2.75862	0.0428677	AKT1, CASP9, PIK3CA, FOXO1	60	22	1625	4.92424	0.999418	0.354762	41.4049
BIOCARTA	h_rasPathway:Ras Signaling Pathway	3	2.06897	0.202167	AKT1, CASP9, PIK3CA	60	23	1625	3.53261	1	0.698764	93.6417
Annotation Cluster 18	Enrichment Score: 2.7785542001508157
Category	Term	Count	%	PValue	Genes	List Total	Pop Hits	Pop Total	Fold Enrichment	Bonferroni	Benjamini	FDR
GOTERM_CC_DIRECT	GO:0071944~cell periphery	6	4.13793	5.94188e-06	KRT19, KRT18, KRT14, BCAS3, SLC9A3R1, CTNNB1	123	39	18224	22.7942	0.00155557	0.000259429	0.0077757
UP_SEQ_FEATURE	site:Stutter	5	3.44828	7.24832e-05	KRT19, KRT18, KRT5, KRT8, KRT14	126	36	20063	22.1153	0.036642	0.00531869	0.104761
GOTERM_MF_DIRECT	GO:0097110~scaffold protein binding	5	3.44828	0.000395173	KRT18, KRT5, KRT8, MDM2, SRC	123	48	16881	14.2962	0.14082	0.00687519	0.546524
UP_SEQ_FEATURE	region of interest:Necessary for interaction with PNN	3	2.06897	0.000568254	KRT19, KRT18, KRT8	126	6	20063	79.6151	0.253779	0.0320027	0.818575
INTERPRO	IPR018039:Intermediate filament protein, conserved site	5	3.44828	0.000807678	KRT19, KRT18, KRT5, KRT8, KRT14	122	64	18559	11.8846	0.267938	0.0435776	1.1149
UP_SEQ_FEATURE	region of interest:Linker 12	5	3.44828	0.00085945	KRT19, KRT18, KRT5, KRT8, KRT14	126	68	20063	11.7081	0.357769	0.0394557	1.23562
UP_SEQ_FEATURE	region of interest:Coil 2	5	3.44828	0.00085945	KRT19, KRT18, KRT5, KRT8, KRT14	126	68	20063	11.7081	0.357769	0.0394557	1.23562
GOTERM_CC_DIRECT	GO:0005882~intermediate filament	6	4.13793	0.000976987	KRT19, KRT18, KRT5, NME1, KRT8, KRT14	123	113	18224	7.86704	0.225932	0.0127232	1.27104
UP_SEQ_FEATURE	region of interest:Linker 1	5	3.44828	0.00117994	KRT19, KRT18, KRT5, KRT8, KRT14	126	74	20063	10.7588	0.455578	0.0494069	1.69275
UP_SEQ_FEATURE	region of interest:Coil 1A	5	3.44828	0.00117994	KRT19, KRT18, KRT5, KRT8, KRT14	126	74	20063	10.7588	0.455578	0.0494069	1.69275
UP_SEQ_FEATURE	region of interest:Coil 1B	5	3.44828	0.00117994	KRT19, KRT18, KRT5, KRT8, KRT14	126	74	20063	10.7588	0.455578	0.0494069	1.69275
UP_SEQ_FEATURE	region of interest:Rod	5	3.44828	0.00124048	KRT19, KRT18, KRT5, KRT8, KRT14	126	75	20063	10.6153	0.472308	0.0479831	1.77886
UP_KEYWORDS	Intermediate filament	5	3.44828	0.0012463	KRT19, KRT18, KRT5, KRT8, KRT14	126	77	20581	10.6066	0.246546	0.00880747	1.5828
UP_SEQ_FEATURE	region of interest:Head	5	3.44828	0.001368	KRT19, KRT18, KRT5, KRT8, KRT14	126	77	20063	10.3396	0.505893	0.0491105	1.96006
INTERPRO	IPR001664:Intermediate filament protein	5	3.44828	0.0016907	KRT19, KRT18, KRT5, KRT8, KRT14	122	78	18559	9.75147	0.479604	0.0700029	2.32061
GOTERM_MF_DIRECT	GO:0005198~structural molecule activity	8	5.51724	0.00212265	CLDN7, CAV1, KRT19, KRT18, KRT5, KRT8, KRT14, ANXA1	123	247	16881	4.44515	0.557786	0.0268322	2.90324
SMART	SM01391:SM01391	5	3.44828	0.00449385	KRT19, KRT18, KRT5, KRT8, KRT14	91	75	10057	7.36777	0.385182	0.215897	4.94503
GOTERM_CC_DIRECT	GO:0045095~keratin filament	5	3.44828	0.00457248	KRT18, KRT5, KRT8, KRT14, GPER1	123	100	18224	7.40813	0.699027	0.0434973	5.82129
INTERPRO	IPR009053:Prefoldin	3	2.06897	0.0123699	KRT19, KRT8, KRT14	122	26	18559	17.5526	0.991808	0.329935	15.862
UP_SEQ_FEATURE	region of interest:Tail	4	2.75862	0.0132384	KRT18, KRT5, KRT8, KRT14	126	79	20063	8.06229	0.998955	0.332172	17.5279
UP_KEYWORDS	Keratin	5	3.44828	0.014221	KRT19, KRT18, KRT5, KRT8, KRT14	126	153	20581	5.33795	0.961278	0.0697035	16.7434
INTERPRO	IPR002957:Keratin, type I	3	2.06897	0.0195106	KRT19, KRT18, KRT14	122	33	18559	13.8294	0.999502	0.378329	23.9211
GOTERM_MF_DIRECT	GO:0005200~structural constituent of cytoskeleton	3	2.06897	0.188882	KRT19, KRT5, KRT14	123	110	16881	3.74302	1	0.720845	94.5118
Annotation Cluster 19	Enrichment Score: 2.5995910279659715
Category	Term	Count	%	PValue	Genes	List Total	Pop Hits	Pop Total	Fold Enrichment	Bonferroni	Benjamini	FDR
KEGG_PATHWAY	hsa05100:Bacterial invasion of epithelial cells	10	6.89655	3.23467e-07	CAV1, CTTN, PIK3CB, BCAR1, MET, PIK3CA, CDH1, ITGB1, SRC, CTNNB1	84	78	6879	10.4991	5.24003e-05	3.08245e-06	0.00039141
GOTERM_BP_DIRECT	GO:2000811~negative regulation of anoikis	5	3.44828	5.86672e-06	CAV1, BCL2, PIK3CA, ITGB1, SRC	123	17	16792	40.153	0.0106845	0.000397772	0.00998231
GOTERM_BP_DIRECT	GO:0031295~T cell costimulation	5	3.44828	0.00249997	AKT1, CAV1, PIK3CA, CSK, SRC	123	78	16792	8.7513	0.989778	0.0485965	4.16982
BIOCARTA	h_integrinPathway:Integrin Signaling Pathway	6	4.13793	0.00948842	CAV1, JUN, BCAR1, CSK, ITGB1, SRC	60	37	1625	4.39189	0.802246	0.236714	10.9801
GOTERM_BP_DIRECT	GO:0050900~leukocyte migration	5	3.44828	0.0120694	CAV1, PIK3CB, PIK3CA, ITGB1, SRC	123	122	16792	5.5951	1	0.157202	18.6673
KEGG_PATHWAY	hsa04670:Leukocyte transendothelial migration	6	4.13793	0.0123475	CLDN7, PIK3CB, BCAR1, PIK3CA, ITGB1, CTNNB1	84	115	6879	4.27267	0.866378	0.0291654	13.9585
BIOCARTA	h_metPathway:Signaling of Hepatocyte Growth Factor Receptor	5	3.44828	0.0387932	JUN, MET, PIK3CA, ITGB1, SRC	60	36	1625	3.76157	0.998801	0.361358	38.2882
KEGG_PATHWAY	hsa04611:Platelet activation	5	3.44828	0.0715318	AKT1, PIK3CB, PIK3CA, ITGB1, SRC	84	130	6879	3.14973	0.999994	0.137947	59.2653
BIOCARTA	h_ecmPathway:Erk and PI-3 Kinase Are Necessary for Collagen Binding in Corneal Epithelia	3	2.06897	0.215679	PIK3CA, ITGB1, SRC	60	24	1625	3.38542	1	0.703197	94.8377
Annotation Cluster 20	Enrichment Score: 2.421073020627442
Category	Term	Count	%	PValue	Genes	List Total	Pop Hits	Pop Total	Fold Enrichment	Bonferroni	Benjamini	FDR
GOTERM_BP_DIRECT	GO:0007173~epidermal growth factor receptor signaling pathway	7	4.82759	3.13623e-06	EREG, BCAR1, TGFA, PIK3CA, EGF, CSK, SRC	123	56	16792	17.065	0.00572599	0.00024964	0.00533645
GOTERM_BP_DIRECT	GO:0045840~positive regulation of mitotic nuclear division	4	2.75862	0.000861017	EREG, TGFA, IGF1, EGF	123	26	16792	21.0031	0.793448	0.0225987	1.45504
GOTERM_MF_DIRECT	GO:0005154~epidermal growth factor receptor binding	4	2.75862	0.00142803	EREG, ERBB4, TGFA, EGF	123	31	16881	17.7089	0.422332	0.0208848	1.9619
GOTERM_BP_DIRECT	GO:0045741~positive regulation of epidermal growth factor-activated receptor activity	3	2.06897	0.00182294	EREG, TGFA, EGF	123	9	16792	45.5068	0.964593	0.0389916	3.05704
INTERPRO	IPR000742:Epidermal growth factor-like domain	5	3.44828	0.0646046	BMP1, PTGS2, EREG, TGFA, EGF	122	231	18559	3.2927	1	0.707002	60.4144
INTERPRO	IPR013032:EGF-like, conserved site	4	2.75862	0.140881	BMP1, EREG, TGFA, EGF	122	199	18559	3.05775	1	0.921794	87.8398
UP_KEYWORDS	EGF-like domain	4	2.75862	0.176377	BMP1, EREG, TGFA, EGF	126	238	20581	2.74523	1	0.462265	91.6465
Annotation Cluster 21	Enrichment Score: 2.394951341460363
Category	Term	Count	%	PValue	Genes	List Total	Pop Hits	Pop Total	Fold Enrichment	Bonferroni	Benjamini	FDR
GOTERM_BP_DIRECT	GO:0010595~positive regulation of endothelial cell migration	5	3.44828	0.000341858	WNT5A, BCAR1, VEGFA, BCAS3, FGF1	123	46	16792	14.8392	0.4653	0.0102106	0.580114
GOTERM_BP_DIRECT	GO:0030324~lung development	5	3.44828	0.00227369	WNT5A, VEGFA, PTN, FGF1, GLI1	123	76	16792	8.9816	0.984515	0.0457503	3.79924
GOTERM_BP_DIRECT	GO:0045766~positive regulation of angiogenesis	5	3.44828	0.00987307	WNT5A, XBP1, VEGFA, SERPINE1, FGF1	123	115	16792	5.93567	1	0.137312	15.5351
GOTERM_CC_DIRECT	GO:0005578~proteinaceous extracellular matrix	6	4.13793	0.0342899	WNT5A, BMP1, VEGFA, TIMP4, FGF1, TIMP1	123	268	18224	3.31707	0.999893	0.204305	36.6577
Annotation Cluster 22	Enrichment Score: 2.3722238673951783
Category	Term	Count	%	PValue	Genes	List Total	Pop Hits	Pop Total	Fold Enrichment	Bonferroni	Benjamini	FDR
KEGG_PATHWAY	hsa04110:Cell cycle	9	6.2069	0.000113153	CDKN1B, HDAC1, CCND2, CCNH, MDM2, ATR, SFN, CDK4, CDK2	84	124	6879	5.94384	0.0181648	0.000539025	0.136835
GOTERM_BP_DIRECT	GO:0045737~positive regulation of cyclin-dependent protein serine/threonine kinase activity	4	2.75862	0.000677403	CDKN1B, CCND2, CCNH, SRC	123	24	16792	22.7534	0.710831	0.0186236	1.14643
GOTERM_BP_DIRECT	GO:0000082~G1/S transition of mitotic cell cycle	6	4.13793	0.000885474	CDKN1B, CCNH, CDK4, ITGB1, CDK2, RBBP8	123	102	16792	8.03061	0.802501	0.0229053	1.49608
UP_KEYWORDS	Cyclin	4	2.75862	0.00183395	CDKN1B, CCND2, CCNH, CDK4	126	40	20581	16.3341	0.340774	0.0121808	2.32107
KEGG_PATHWAY	hsa05162:Measles	7	4.82759	0.00521334	AKT1, CDKN1B, CCND2, PIK3CB, PIK3CA, CDK4, CDK2	84	133	6879	4.31015	0.571203	0.0144934	6.12903
BBID	4.cyclins_&_p27_cell_cycle	3	2.06897	0.00980853	CDKN1B, CDK4, CDK2	14	5	388	16.6286	0.3056	0.3056	8.47034
BIOCARTA	h_cellcyclePathway:Cyclins and Cell Cycle Regulation	5	3.44828	0.0112063	CDKN1B, CCND2, CCNH, CDK4, CDK2	60	25	1625	5.41667	0.85278	0.212961	12.8454
BIOCARTA	h_raccycdPathway:Influence of Ras and Rho proteins on G1 to S Transition	5	3.44828	0.0147278	AKT1, CDKN1B, PIK3CA, CDK4, CDK2	60	27	1625	5.01543	0.919729	0.204913	16.5576
BIOCARTA	h_g1Pathway:Cell Cycle: G1/S Check Point	5	3.44828	0.0212083	CDKN1B, HDAC1, ATR, CDK4, CDK2	60	30	1625	4.51389	0.973857	0.229179	23.012
BBID	26.cyclin-CDK_complexes	3	2.06897	0.0850863	CDKN1B, CDK4, CDK2	14	15	388	5.54286	0.962755	0.666045	54.9986
Annotation Cluster 23	Enrichment Score: 2.132911221828865
Category	Term	Count	%	PValue	Genes	List Total	Pop Hits	Pop Total	Fold Enrichment	Bonferroni	Benjamini	FDR
KEGG_PATHWAY	hsa04210:Apoptosis	8	5.51724	8.29935e-06	AKT1, CASP9, PIK3CB, CASP7, BAX, BCL2, CYCS, PIK3CA	84	62	6879	10.5668	0.0013436	5.60193e-05	0.0100422
GOTERM_BP_DIRECT	GO:0008630~intrinsic apoptotic signaling pathway in response to DNA damage	6	4.13793	2.24037e-05	MSH6, CASP9, BAX, BCL2, MLH1, SFN	123	47	16792	17.4281	0.0401917	0.00124231	0.0381152
GOTERM_BP_DIRECT	GO:0008635~activation of cysteine-type endopeptidase activity involved in apoptotic process by cytochrome c	4	2.75862	3.04437e-05	CASP9, CASP7, BAX, CYCS	123	9	16792	60.6757	0.0542181	0.00150544	0.0517902
BIOCARTA	h_chemicalPathway:Apoptotic Signaling in Response to DNA Damage	7	4.82759	8.4172e-05	AKT1, CASP9, CASP7, BAX, BCL2, CYCS, PARP1	60	22	1625	8.61742	0.0142079	0.0142079	0.10264
GOTERM_BP_DIRECT	GO:0051402~neuron apoptotic process	4	2.75862	0.00174117	ERBB3, CASP7, BAX, BCL2	123	33	16792	16.5479	0.958864	0.0381656	2.92182
GOTERM_BP_DIRECT	GO:0097192~extrinsic apoptotic signaling pathway in absence of ligand	4	2.75862	0.00189962	CASP9, ERBB3, BAX, BCL2	123	34	16792	16.0612	0.969239	0.0401314	3.18367
KEGG_PATHWAY	hsa05145:Toxoplasmosis	7	4.82759	0.00202778	AKT1, CASP9, BCL2, CYCS, MAPK9, MAPK10, ITGB1	84	110	6879	5.21136	0.280238	0.00630378	2.42629
KEGG_PATHWAY	hsa05152:Tuberculosis	8	5.51724	0.00531452	AKT1, CASP9, BAX, BCL2, CYCS, MAPK9, MAPK10, SRC	84	177	6879	3.70137	0.57821	0.0145248	6.24449
BIOCARTA	h_mitochondriaPathway:Role of Mitochondria in Apoptotic Signaling	5	3.44828	0.00702957	CASP9, CASP7, BAX, BCL2, CYCS	60	22	1625	6.1553	0.698579	0.213254	8.2463
BIOCARTA	h_d4gdiPathway:D4-GDI Signaling Pathway	4	2.75862	0.0100349	CASP9, JUN, CYCS, PARP1	60	13	1625	8.33333	0.819954	0.217245	11.5774
KEGG_PATHWAY	hsa05014:Amyotrophic lateral sclerosis (ALS)	4	2.75862	0.0220998	CASP9, BAX, BCL2, CYCS	84	50	6879	6.55143	0.973226	0.0497122	23.6939
BIOCARTA	h_caspasePathway:Caspase Cascade in Apoptosis	4	2.75862	0.053539	CASP9, CASP7, CYCS, PARP1	60	24	1625	4.51389	0.999913	0.405292	48.8957
BBID	46.P13K_PTEN	3	2.06897	0.0566284	CASP7, BAX, BCL2	14	12	388	6.92857	0.884319	0.65988	40.7521
BIOCARTA	h_hivnefPathway:HIV-I Nef: negative effector of Fas and TNF	6	4.13793	0.0667421	CASP9, CASP7, BCL2, CYCS, MDM2, PARP1	60	61	1625	2.66393	0.999992	0.444078	56.9448
BIOCARTA	h_hsp27Pathway:Stress Induction of HSP Regulation	3	2.06897	0.112319	CASP9, BCL2, CYCS	60	16	1625	5.07812	1	0.569983	76.6255
BIOCARTA	h_deathPathway:Induction of apoptosis through DR3 and DR4/5 Death Receptors	4	2.75862	0.114969	CASP9, CASP7, BCL2, CYCS	60	33	1625	3.28283	1	0.564169	77.4626
KEGG_PATHWAY	hsa05134:Legionellosis	3	2.06897	0.137936	CASP9, CASP7, CYCS	84	54	6879	4.5496	1	0.241475	83.4044
BIOCARTA	h_ceramidePathway:Ceramide Signaling Pathway	3	2.06897	0.188766	BAX, BCL2, CYCS	60	22	1625	3.69318	1	0.682482	92.209
KEGG_PATHWAY	hsa05016:Huntington's disease	5	3.44828	0.201139	SP1, CASP9, HDAC1, BAX, CYCS	84	192	6879	2.13263	1	0.323744	93.3953
KEGG_PATHWAY	hsa05010:Alzheimer's disease	3	2.06897	0.606298	CASP9, CASP7, CYCS	84	168	6879	1.46237	1	0.759401	99.9987
Annotation Cluster 24	Enrichment Score: 2.063879787922425
Category	Term	Count	%	PValue	Genes	List Total	Pop Hits	Pop Total	Fold Enrichment	Bonferroni	Benjamini	FDR
INTERPRO	IPR018936:Phosphatidylinositol 3/4-kinase, conserved site	3	2.06897	0.00476538	PIK3CB, PIK3CA, ATR	122	16	18559	28.5231	0.84179	0.168383	6.41323
UP_SEQ_FEATURE	domain:PI3K/PI4K	3	2.06897	0.00551943	PIK3CB, PIK3CA, ATR	126	18	20063	26.5384	0.942178	0.163182	7.69145
INTERPRO	IPR000403:Phosphatidylinositol 3-/4-kinase, catalytic domain	3	2.06897	0.0067046	PIK3CB, PIK3CA, ATR	122	19	18559	24.0194	0.92548	0.210269	8.91203
SMART	SM00146:PI3Kc	3	2.06897	0.00987041	PIK3CB, PIK3CA, ATR	91	17	10057	19.5029	0.657437	0.300298	10.5681
INTERPRO	IPR016024:Armadillo-type fold	7	4.82759	0.027536	ARFGEF3, PELP1, PIK3CB, PIK3CA, ATR, CTNNB1, APC	122	351	18559	3.03379	0.999979	0.469534	32.1209
Annotation Cluster 25	Enrichment Score: 2.0484624418282564
Category	Term	Count	%	PValue	Genes	List Total	Pop Hits	Pop Total	Fold Enrichment	Bonferroni	Benjamini	FDR
GOTERM_MF_DIRECT	GO:0001103~RNA polymerase II repressing transcription factor binding	5	3.44828	4.00682e-05	SP1, HDAC1, MTA1, TCF7L2, RBBP8	123	27	16881	25.4155	0.0152687	0.00109843	0.055541
UP_SEQ_FEATURE	cross-link:Glycyl lysine isopeptide (Lys-Gly) (interchain with G-Cter in SUMO)	4	2.75862	0.0259419	ESRRA, SP1, HDAC1, TCF7L2	126	102	20063	6.24432	0.999999	0.49177	31.6192
GOTERM_MF_DIRECT	GO:0000978~RNA polymerase II core promoter proximal region sequence-specific DNA binding	7	4.82759	0.0440925	ESRRA, SP1, HDAC1, JUN, TCF7L2, YBX1, GLI1	123	355	16881	2.70622	1	0.278714	46.4866
GOTERM_CC_DIRECT	GO:0000790~nuclear chromatin	4	2.75862	0.139632	MSH6, SP1, HDAC1, TCF7L2	123	193	18224	3.07073	1	0.511505	86.0289
Annotation Cluster 26	Enrichment Score: 2.039989283614289
Category	Term	Count	%	PValue	Genes	List Total	Pop Hits	Pop Total	Fold Enrichment	Bonferroni	Benjamini	FDR
BIOCARTA	h_tffPathway:Trefoil Factors Initiate Mucosal Healing	6	4.13793	0.00194602	AKT1, CASP9, CYCS, PIK3CA, ITGB1, CTNNB1	60	26	1625	6.25	0.2819	0.152592	2.34842
BIOCARTA	h_ptenPathway:PTEN dependent cell cycle arrest and apoptosis	5	3.44828	0.00327867	AKT1, CDKN1B, BCAR1, PIK3CA, ITGB1	60	18	1625	7.52315	0.427813	0.13027	3.9273
BIOCARTA	h_bcellsurvivalPathway:B Cell Survival Pathway	4	2.75862	0.0151599	AKT1, CASP7, PIK3CA, ITGB1	60	15	1625	7.22222	0.925497	0.194595	17.0029
KEGG_PATHWAY	hsa04611:Platelet activation	5	3.44828	0.0715318	AKT1, PIK3CB, PIK3CA, ITGB1, SRC	84	130	6879	3.14973	0.999994	0.137947	59.2653
Annotation Cluster 27	Enrichment Score: 1.9968973659982103
Category	Term	Count	%	PValue	Genes	List Total	Pop Hits	Pop Total	Fold Enrichment	Bonferroni	Benjamini	FDR
GOTERM_CC_DIRECT	GO:0005615~extracellular space	27	18.6207	7.42922e-07	WNT5A, ERBB3, HFE, TIMP4, KIT, SFN, TIMP1, SERPINE1, PIP, TGFA, PTN, FGF1, EGF, BMP1, GNRH1, ANXA1, IGF1, PTHLH, DDR1, EREG, SERPINB5, IGF2R, GRN, VEGFA, ST14, IGFBP3, BMP6	123	1347	18224	2.96985	0.000194627	6.48798e-05	0.000972239
UP_KEYWORDS	Secreted	28	19.3103	4.13902e-05	WNT5A, S100A7, ERBB3, TIMP4, SFN, YBX1, TIMP1, SERPINE1, PIP, TGFA, PTN, KLK10, FGF1, BMP1, GNRH1, MET, ANXA1, IGF1, PTHLH, MUCL1, DDR1, PRLR, EREG, SERPINB5, GRN, VEGFA, IGFBP3, BMP6	126	1965	20581	2.32751	0.00935177	0.000494392	0.0529398
UP_KEYWORDS	Signal	44	30.3448	0.000145725	WNT5A, CLDN7, PTGS2, ERBB4, ERBB3, BCAR1, SUSD2, EFNA3, HFE, TIMP4, CDH1, KIT, CDH3, ITGB1, TIMP1, EPCAM, XBP1, SERPINE1, PIP, TGFA, PTN, KLK10, EGF, STS, BMP1, CYP1A1, GNRH1, TGFBR1, MET, IGF1, GPER1, PTHLH, NTRK3, DDR1, MUCL1, CYP17A1, PRLR, EREG, GRN, IGF2R, VEGFA, IGFBP3, SCGB2A2, BMP6	126	4160	20581	1.72765	0.0325408	0.00127158	0.186274
UP_SEQ_FEATURE	signal peptide	38	26.2069	0.000225649	WNT5A, PTGS2, ERBB4, ERBB3, SUSD2, EFNA3, HFE, TIMP4, CDH1, KIT, CDH3, ITGB1, TIMP1, EPCAM, SERPINE1, PIP, TGFA, PTN, KLK10, EGF, STS, BMP1, GNRH1, TGFBR1, MET, IGF1, PTHLH, NTRK3, DDR1, MUCL1, PRLR, EREG, GRN, IGF2R, VEGFA, IGFBP3, SCGB2A2, BMP6	126	3346	20063	1.80835	0.109723	0.0144228	0.325799
UP_KEYWORDS	Disulfide bond	38	26.2069	0.000228098	WNT5A, PTGS2, ERBB4, S100A7, ERBB3, SUSD2, EFNA3, HFE, TIMP4, CDH1, KIT, ITGB1, TIMP1, EPCAM, AKT1, PIP, TGFA, PTN, KLK10, EGF, STS, BMP1, TGFBR1, MET, ANXA1, IGF1, GPER1, NTRK3, DDR1, PRLR, EREG, GRN, IGF2R, KRT14, VEGFA, ST14, IGFBP3, BMP6	126	3434	20581	1.8075	0.0504662	0.00184772	0.291426
GOTERM_CC_DIRECT	GO:0005886~plasma membrane	45	31.0345	0.000499609	WNT5A, CLDN7, CAV1, ERBB4, ERBB3, BCAR1, SUSD2, EFNA3, HFE, CDH1, KIT, CDH3, ITGB1, SRC, CTNNB1, AKT1, EPCAM, CTTN, KRT5, SERPINE1, RHOBTB2, TGFA, PIK3CA, AXIN2, CSK, EGF, WWOX, APC, MSH6, STS, BRAF, PIK3CB, TGFBR1, PHB, MET, ANXA1, IGF1, GPER1, MAPK10, SLC9A3R1, DDR1, KRT19, PRLR, ST14, MDM2	123	4121	18224	1.61789	0.122721	0.0086907	0.651855
UP_SEQ_FEATURE	disulfide bond	33	22.7586	0.000796973	ERBB4, PTGS2, S100A7, ERBB3, SUSD2, EFNA3, HFE, TIMP4, CDH1, KIT, ITGB1, TIMP1, EPCAM, PIP, TGFA, PTN, KLK10, EGF, STS, BMP1, TGFBR1, IGF1, GPER1, NTRK3, DDR1, PRLR, EREG, GRN, IGF2R, VEGFA, ST14, IGFBP3, BMP6	126	2917	20063	1.80137	0.336751	0.0402289	1.14628
GOTERM_CC_DIRECT	GO:0005576~extracellular region	23	15.8621	0.000959595	WNT5A, BMP1, GNRH1, ERBB4, S100A7, MET, EFNA3, ANXA1, IGF1, CDH1, TIMP1, PTHLH, MUCL1, EREG, PRLR, SERPINE1, VEGFA, PIP, KLK10, FGF1, EGF, IGFBP3, BMP6	123	1610	18224	2.11661	0.222393	0.0131514	1.24854
UP_KEYWORDS	Glycoprotein	42	28.9655	0.00376432	WNT5A, PTGS2, ERBB4, ERBB3, SUSD2, EFNA3, HFE, CDH1, KIT, CDH3, ITGB1, TIMP1, CTNNB1, EPCAM, AKT1, KRT8, SERPINE1, PIP, TGFA, KLK10, EGF, STS, BMP1, CYP1A1, TGFBR1, MET, GPER1, NTRK3, DDR1, MUCL1, KRT18, PRLR, EREG, SP1, SERPINB5, GRN, IGF2R, ST14, VEGFA, IGFBP3, SCGB2A2, BMP6	126	4551	20581	1.50743	0.57519	0.0235004	4.71043
UP_SEQ_FEATURE	glycosylation site:N-linked (GlcNAc...)	35	24.1379	0.061808	WNT5A, PTGS2, ERBB4, ERBB3, SUSD2, EFNA3, HFE, CDH1, KIT, CDH3, ITGB1, TIMP1, EPCAM, SERPINE1, PIP, TGFA, KLK10, EGF, STS, BMP1, TGFBR1, MET, GPER1, NTRK3, DDR1, PRLR, EREG, SERPINB5, GRN, IGF2R, VEGFA, ST14, IGFBP3, SCGB2A2, BMP6	126	4234	20063	1.31626	1	0.775418	60.2506
UP_KEYWORDS	Cell membrane	26	17.931	0.100283	CLDN7, CAV1, ERBB4, BRAF, ERBB3, TGFBR1, SUSD2, EFNA3, ANXA1, HFE, CDH1, KIT, GPER1, SLC9A3R1, CDH3, ITGB1, SRC, CTNNB1, AKT1, EPCAM, DDR1, CTTN, EREG, TGFA, CSK, APC	126	3175	20581	1.3376	1	0.329549	74.1267
GOTERM_CC_DIRECT	GO:0005887~integral component of plasma membrane	14	9.65517	0.151849	CAV1, ERBB3, PHB, EFNA3, MET, HFE, GPER1, NTRK3, EPCAM, DDR1, EREG, IGF2R, ST14, TGFA	123	1415	18224	1.46592	1	0.537238	88.4135
UP_KEYWORDS	Membrane	50	34.4828	0.287051	WNT5A, CLDN7, CAV1, PTGS2, ERBB4, ERBB3, SUSD2, EFNA3, HFE, CDH1, KIT, CDH3, ITGB1, SRC, CTNNB1, EPCAM, AKT1, CTTN, XBP1, BCL2, PTK6, TGFA, CSK, EGF, NQO1, CYP19A1, APC, STS, CYP1A1, BRAF, TGFBR1, PHB, MET, ANXA1, GPER1, MAPK10, SLC9A3R1, CDK4, TACC1, NTRK3, DDR1, MUCL1, CYP17A1, PRLR, EREG, ARFGEF3, CCND2, BAX, IGF2R, ST14	126	7494	20581	1.08981	1	0.621753	98.6815
UP_SEQ_FEATURE	topological domain:Extracellular	20	13.7931	0.373471	CLDN7, ERBB4, ERBB3, TGFBR1, SUSD2, MET, HFE, CDH1, KIT, GPER1, CDH3, ITGB1, NTRK3, EPCAM, DDR1, EREG, PRLR, ST14, TGFA, EGF	126	2787	20063	1.14266	1	0.999816	99.8842
UP_SEQ_FEATURE	topological domain:Cytoplasmic	23	15.8621	0.492754	CLDN7, CAV1, STS, ERBB4, ERBB3, TGFBR1, SUSD2, MET, HFE, CDH1, KIT, GPER1, CDH3, ITGB1, NTRK3, EPCAM, DDR1, EREG, PRLR, IGF2R, ST14, TGFA, EGF	126	3456	20063	1.05969	1	0.999991	99.9945
UP_KEYWORDS	Transmembrane helix	30	20.6897	0.876227	WNT5A, CLDN7, CAV1, ERBB4, ERBB3, SUSD2, HFE, CDH1, KIT, CDH3, ITGB1, EPCAM, XBP1, BCL2, TGFA, NQO1, EGF, CYP19A1, STS, TGFBR1, MET, GPER1, NTRK3, DDR1, ARFGEF3, PRLR, EREG, IGF2R, BAX, ST14	126	5634	20581	0.869762	1	0.991693	100
UP_KEYWORDS	Transmembrane	30	20.6897	0.880353	WNT5A, CLDN7, CAV1, ERBB4, ERBB3, SUSD2, HFE, CDH1, KIT, CDH3, ITGB1, EPCAM, XBP1, BCL2, TGFA, NQO1, EGF, CYP19A1, STS, TGFBR1, MET, GPER1, NTRK3, DDR1, ARFGEF3, PRLR, EREG, IGF2R, BAX, ST14	126	5651	20581	0.867145	1	0.991931	100
UP_SEQ_FEATURE	transmembrane region	26	17.931	0.92899	CLDN7, CAV1, STS, ERBB4, ERBB3, TGFBR1, SUSD2, MET, HFE, CDH1, KIT, GPER1, CDH3, ITGB1, NTRK3, EPCAM, DDR1, EREG, PRLR, ARFGEF3, BCL2, BAX, IGF2R, ST14, TGFA, EGF	126	5056	20063	0.818826	1	1	100
GOTERM_CC_DIRECT	GO:0016021~integral component of membrane	27	18.6207	0.969073	WNT5A, CLDN7, CAV1, ERBB4, ERBB3, SUSD2, HFE, CDH1, KIT, CDH3, EPCAM, XBP1, BCL2, TGFA, NQO1, EGF, CYP19A1, STS, TGFBR1, MET, GPER1, NTRK3, DDR1, ARFGEF3, PRLR, IGF2R, BAX	123	5163	18224	0.774819	1	0.999994	100
Annotation Cluster 28	Enrichment Score: 1.954263821073319
Category	Term	Count	%	PValue	Genes	List Total	Pop Hits	Pop Total	Fold Enrichment	Bonferroni	Benjamini	FDR
KEGG_PATHWAY	hsa04370:VEGF signaling pathway	7	4.82759	8.40455e-05	AKT1, CASP9, PTGS2, PIK3CB, VEGFA, PIK3CA, SRC	84	61	6879	9.39754	0.0135237	0.000412519	0.101652
GOTERM_BP_DIRECT	GO:0048010~vascular endothelial growth factor receptor signaling pathway	6	4.13793	0.000176829	XBP1, PIK3CB, BCAR1, VEGFA, PIK3CA, SRC	123	72	16792	11.3767	0.276606	0.00632894	0.300465
KEGG_PATHWAY	hsa04915:Estrogen signaling pathway	7	4.82759	0.00117842	AKT1, SP1, PIK3CB, JUN, PIK3CA, GPER1, SRC	84	99	6879	5.7904	0.173881	0.00397161	1.41666
GOTERM_BP_DIRECT	GO:0031295~T cell costimulation	5	3.44828	0.00249997	AKT1, CAV1, PIK3CA, CSK, SRC	123	78	16792	8.7513	0.989778	0.0485965	4.16982
KEGG_PATHWAY	hsa04810:Regulation of actin cytoskeleton	9	6.2069	0.00364941	BRAF, PIK3CB, BCAR1, PIK3CA, FGF1, EGF, ITGB1, SRC, APC	84	210	6879	3.50969	0.446938	0.0109083	4.32761
GOTERM_BP_DIRECT	GO:0050900~leukocyte migration	5	3.44828	0.0120694	CAV1, PIK3CB, PIK3CA, ITGB1, SRC	123	122	16792	5.5951	1	0.157202	18.6673
GOTERM_BP_DIRECT	GO:0030168~platelet activation	4	2.75862	0.0514144	AKT1, PIK3CB, PIK3CA, SRC	123	115	16792	4.74853	1	0.435531	59.268
KEGG_PATHWAY	hsa04611:Platelet activation	5	3.44828	0.0715318	AKT1, PIK3CB, PIK3CA, ITGB1, SRC	84	130	6879	3.14973	0.999994	0.137947	59.2653
KEGG_PATHWAY	hsa04062:Chemokine signaling pathway	6	4.13793	0.0734648	AKT1, BRAF, PIK3CB, BCAR1, PIK3CA, SRC	84	186	6879	2.64171	0.999996	0.139933	60.2797
BIOCARTA	h_achPathway:Role of nicotinic acetylcholine receptors in the regulation of apoptosis	3	2.06897	0.112319	AKT1, PIK3CA, SRC	60	16	1625	5.07812	1	0.569983	76.6255
GOTERM_BP_DIRECT	GO:0038096~Fc-gamma receptor signaling pathway involved in phagocytosis	3	2.06897	0.235608	PIK3CB, PIK3CA, SRC	123	127	16792	3.22489	1	0.901775	98.966
BIOCARTA	h_edg1Pathway:Phospholipids as signalling intermediaries	3	2.06897	0.256635	AKT1, PIK3CA, SRC	60	27	1625	3.00926	1	0.744008	97.3166
Annotation Cluster 29	Enrichment Score: 1.9516345634807122
Category	Term	Count	%	PValue	Genes	List Total	Pop Hits	Pop Total	Fold Enrichment	Bonferroni	Benjamini	FDR
GOTERM_MF_DIRECT	GO:0032403~protein complex binding	7	4.82759	0.00384479	EPCAM, KRT19, CDKN1B, KRT8, SLC9A3R1, CDK4, ITGB1	123	206	16881	4.66363	0.77219	0.0381796	5.20101
GOTERM_BP_DIRECT	GO:0045214~sarcomere organization	3	2.06897	0.0187023	KRT19, KRT8, ITGB1	123	29	16792	14.1228	1	0.218794	27.4759
GOTERM_CC_DIRECT	GO:0042383~sarcolemma	4	2.75862	0.0194235	KRT19, KRT8, ANXA1, ITGB1	123	85	18224	6.97236	0.994137	0.129679	22.6393
Annotation Cluster 30	Enrichment Score: 1.933859010232363
Category	Term	Count	%	PValue	Genes	List Total	Pop Hits	Pop Total	Fold Enrichment	Bonferroni	Benjamini	FDR
GOTERM_BP_DIRECT	GO:0018105~peptidyl-serine phosphorylation	6	4.13793	0.00218476	AKT1, TGFBR1, BCL2, ATR, SRC, CDK2	123	125	16792	6.55298	0.98177	0.0449874	3.65324
GOTERM_BP_DIRECT	GO:0030307~positive regulation of cell growth	4	2.75862	0.0232828	AKT1, TGFBR1, BCL2, SFN	123	84	16792	6.50097	1	0.254302	33.0258
GOTERM_BP_DIRECT	GO:0018107~peptidyl-threonine phosphorylation	3	2.06897	0.0310445	AKT1, TGFBR1, BCL2	123	38	16792	10.7779	1	0.312682	41.5281
Annotation Cluster 31	Enrichment Score: 1.8091068543650173
Category	Term	Count	%	PValue	Genes	List Total	Pop Hits	Pop Total	Fold Enrichment	Bonferroni	Benjamini	FDR
GOTERM_BP_DIRECT	GO:0007179~transforming growth factor beta receptor signaling pathway	5	3.44828	0.0045311	TGFBR1, JUN, PARP1, ITGB1, SRC	123	92	16792	7.41958	0.999755	0.0761387	7.43658
BIOCARTA	h_integrinPathway:Integrin Signaling Pathway	6	4.13793	0.00948842	CAV1, JUN, BCAR1, CSK, ITGB1, SRC	60	37	1625	4.39189	0.802246	0.236714	10.9801
GOTERM_BP_DIRECT	GO:0051726~regulation of cell cycle	5	3.44828	0.0127499	RAD51D, JUN, BEX2, ITGB1, SRC	123	124	16792	5.50485	1	0.164189	19.6154
BIOCARTA	h_metPathway:Signaling of Hepatocyte Growth Factor Receptor	5	3.44828	0.0387932	JUN, MET, PIK3CA, ITGB1, SRC	60	36	1625	3.76157	0.998801	0.361358	38.2882
BIOCARTA	h_agrPathway:Agrin in Postsynaptic Differentiation	5	3.44828	0.0423452	CTTN, SP1, JUN, ITGB1, SRC	60	37	1625	3.65991	0.999361	0.368541	41.0135
Annotation Cluster 32	Enrichment Score: 1.7916551653086776
Category	Term	Count	%	PValue	Genes	List Total	Pop Hits	Pop Total	Fold Enrichment	Bonferroni	Benjamini	FDR
KEGG_PATHWAY	hsa04914:Progesterone-mediated oocyte maturation	8	5.51724	7.7377e-05	AKT1, BRAF, PIK3CB, PIK3CA, IGF1, MAPK9, MAPK10, CDK2	84	87	6879	7.53038	0.0124573	0.000391659	0.0935898
KEGG_PATHWAY	hsa04550:Signaling pathways regulating pluripotency of stem cells	8	5.51724	0.00142397	WNT5A, AKT1, PIK3CB, PIK3CA, IGF1, AXIN2, CTNNB1, APC	84	140	6879	4.67959	0.206139	0.00460631	1.70952
BIOCARTA	h_badPathway:Regulation of BAD phosphorylation	6	4.13793	0.00194602	AKT1, BAX, BCL2, PIK3CA, IGF1, KIT	60	26	1625	6.25	0.2819	0.152592	2.34842
KEGG_PATHWAY	hsa04150:mTOR signaling pathway	5	3.44828	0.00509841	AKT1, BRAF, PIK3CB, PIK3CA, IGF1	84	58	6879	7.05973	0.563102	0.0144223	5.99771
KEGG_PATHWAY	hsa04750:Inflammatory mediator regulation of TRP channels	6	4.13793	0.00640191	PIK3CB, PIK3CA, IGF1, MAPK9, MAPK10, SRC	84	98	6879	5.01385	0.646702	0.0169118	7.47722
KEGG_PATHWAY	hsa04960:Aldosterone-regulated sodium reabsorption	4	2.75862	0.011325	PIK3CB, PIK3CA, IGF1, SFN	84	39	6879	8.39927	0.841992	0.0271632	12.8744
GOTERM_BP_DIRECT	GO:0043491~protein kinase B signaling	3	2.06897	0.0238693	AKT1, PIK3CA, IGF1	123	33	16792	12.4109	1	0.258354	33.707
KEGG_PATHWAY	hsa04152:AMPK signaling pathway	5	3.44828	0.0608314	AKT1, PIK3CB, PIK3CA, FOXO1, IGF1	84	123	6879	3.32898	0.999962	0.119345	53.2067
BIOCARTA	h_longevityPathway:The IGF-1 Receptor and Longevity	3	2.06897	0.100552	AKT1, PIK3CA, IGF1	60	15	1625	5.41667	1	0.543099	72.5517
BIOCARTA	h_igf1mtorPathway:Skeletal muscle hypertrophy is regulated via AKT/mTOR pathway	3	2.06897	0.162406	AKT1, PIK3CA, IGF1	60	20	1625	4.0625	1	0.64615	88.4913
BIOCARTA	h_hdacPathway:Control of skeletal myogenesis by HDAC & calcium/calmodulin-dependent kinase (CaMK)	3	2.06897	0.284072	AKT1, PIK3CA, IGF1	60	29	1625	2.80172	1	0.766988	98.304
BIOCARTA	h_nfatPathway:NFAT and Hypertrophy of the heart (Transcription in the broken heart)	3	2.06897	0.592526	AKT1, PIK3CA, IGF1	60	54	1625	1.50463	1	0.966345	99.9982
Annotation Cluster 33	Enrichment Score: 1.7299393660140163
Category	Term	Count	%	PValue	Genes	List Total	Pop Hits	Pop Total	Fold Enrichment	Bonferroni	Benjamini	FDR
INTERPRO	IPR008266:Tyrosine-protein kinase, active site	8	5.51724	2.89091e-06	NTRK3, DDR1, ERBB4, PTK6, MET, KIT, CSK, SRC	122	95	18559	12.8104	0.00111527	0.000223154	0.00401128
GOTERM_BP_DIRECT	GO:0038083~peptidyl-tyrosine autophosphorylation	5	3.44828	0.000197993	DDR1, ERBB4, PTK6, CSK, SRC	123	40	16792	17.065	0.304108	0.00669159	0.336369
GOTERM_CC_DIRECT	GO:0001726~ruffle	5	3.44828	0.0031357	CTTN, PTK6, BCAR1, SLC9A3R1, ITGB1	123	90	18224	8.23126	0.560819	0.0337041	4.02674
BIOCARTA	h_integrinPathway:Integrin Signaling Pathway	6	4.13793	0.00948842	CAV1, JUN, BCAR1, CSK, ITGB1, SRC	60	37	1625	4.39189	0.802246	0.236714	10.9801
BIOCARTA	h_cell2cellPathway:Cell to Cell Adhesion Signaling	4	2.75862	0.0124454	BCAR1, CSK, SRC, CTNNB1	60	14	1625	7.7381	0.881043	0.210657	14.1685
GOTERM_MF_DIRECT	GO:0005102~receptor binding	8	5.51724	0.0142364	CAV1, PTK6, SERPINE1, ANXA1, HFE, SLC9A3R1, CSK, SRC	123	353	16881	3.11034	0.995938	0.117625	18.0294
UP_SEQ_FEATURE	domain:SH3	5	3.44828	0.0239995	CTTN, PTK6, BCAR1, CSK, SRC	126	175	20063	4.54943	0.999996	0.482346	29.6208
UP_KEYWORDS	SH3 domain	5	3.44828	0.0422681	CTTN, PTK6, BCAR1, CSK, SRC	126	215	20581	3.79863	0.999945	0.171824	42.4502
GOTERM_MF_DIRECT	GO:0004715~non-membrane spanning protein tyrosine kinase activity	3	2.06897	0.0436141	PTK6, CSK, SRC	123	46	16881	8.95069	1	0.280579	46.1141
INTERPRO	IPR001452:Src homology-3 domain	5	3.44828	0.0544836	CTTN, PTK6, BCAR1, CSK, SRC	122	218	18559	3.48906	1	0.679596	54.0389
GOTERM_CC_DIRECT	GO:0031234~extrinsic component of cytoplasmic side of plasma membrane	3	2.06897	0.0761138	PTK6, CSK, SRC	123	68	18224	6.53659	1	0.334155	64.5139
GOTERM_BP_DIRECT	GO:0045087~innate immune response	7	4.82759	0.0935301	S100A7, PTK6, ANXA1, TRIM25, GPER1, CSK, SRC	123	430	16792	2.22242	1	0.617679	81.1926
SMART	SM00326:SH3	5	3.44828	0.112931	CTTN, PTK6, BCAR1, CSK, SRC	91	206	10057	2.68244	0.999998	0.924858	74.0582
UP_SEQ_FEATURE	domain:SH2	3	2.06897	0.120543	PTK6, CSK, SRC	126	96	20063	4.97594	1	0.936475	84.3926
UP_KEYWORDS	SH2 domain	3	2.06897	0.139971	PTK6, CSK, SRC	126	108	20581	4.53726	1	0.41423	85.4724
INTERPRO	IPR000980:SH2 domain	3	2.06897	0.16807	PTK6, CSK, SRC	122	113	18559	4.03866	1	0.948152	92.217
SMART	SM00252:SH2	3	2.06897	0.235183	PTK6, CSK, SRC	91	103	10057	3.21893	1	0.991982	95.115
Annotation Cluster 34	Enrichment Score: 1.728383885946929
Category	Term	Count	%	PValue	Genes	List Total	Pop Hits	Pop Total	Fold Enrichment	Bonferroni	Benjamini	FDR
GOTERM_BP_DIRECT	GO:0034332~adherens junction organization	4	2.75862	0.00242785	CDH1, CSK, CDH3, SRC	123	37	16792	14.759	0.988331	0.0482504	4.05186
GOTERM_BP_DIRECT	GO:0016337~single organismal cell-cell adhesion	4	2.75862	0.0372933	CDH1, CDH3, SRC, CTNNB1	123	101	16792	5.40675	1	0.352694	47.6237
UP_KEYWORDS	Cell adhesion	7	4.82759	0.0721102	PIK3CB, BCAR1, CDH1, CDH3, ITGB1, SRC, CTNNB1	126	479	20581	2.38703	1	0.26168	61.6148
Annotation Cluster 35	Enrichment Score: 1.5263254601638447
Category	Term	Count	%	PValue	Genes	List Total	Pop Hits	Pop Total	Fold Enrichment	Bonferroni	Benjamini	FDR
KEGG_PATHWAY	hsa04913:Ovarian steroidogenesis	6	4.13793	0.000284767	CYP17A1, CYP1A1, PTGS2, IGF1, CYP19A1, BMP6	84	49	6879	10.0277	0.0450906	0.00115281	0.344038
GOTERM_MF_DIRECT	GO:0020037~heme binding	6	4.13793	0.00317666	CYP17A1, CYP1A1, PTGS2, CYCS, SRC, CYP19A1	123	137	16881	6.01068	0.705295	0.0333689	4.31562
UP_SEQ_FEATURE	metal ion-binding site:Iron (heme axial ligand)	5	3.44828	0.00342639	CYP17A1, CYP1A1, PTGS2, CYCS, CYP19A1	126	99	20063	8.04193	0.829261	0.111163	4.842
UP_KEYWORDS	Heme	5	3.44828	0.0086234	CYP17A1, CYP1A1, PTGS2, CYCS, CYP19A1	126	132	20581	6.18717	0.859984	0.0457309	10.4884
UP_KEYWORDS	Iron	7	4.82759	0.0143078	CYP17A1, CYP1A1, PTGS2, CYCS, HFE, BRIP1, CYP19A1	126	324	20581	3.52898	0.962044	0.0686462	16.8372
COG_ONTOLOGY	Secondary metabolites biosynthesis, transport, and catabolism	3	2.06897	0.014408	CYP17A1, CYP1A1, CYP19A1	7	66	2026	13.1558	0.0563983	0.0563983	5.39036
UP_KEYWORDS	Oxidoreductase	9	6.2069	0.0257431	ALDH1A1, GPX1, CYP17A1, CYP1A1, PTGS2, NQO1, WWOX, CYP19A1, NQO2	126	582	20581	2.5259	0.997315	0.113807	28.3702
KEGG_PATHWAY	hsa00140:Steroid hormone biosynthesis	4	2.75862	0.0324941	CYP17A1, STS, CYP1A1, CYP19A1	84	58	6879	5.64778	0.995259	0.066308	32.9496
INTERPRO	IPR002401:Cytochrome P450, E-class, group I	3	2.06897	0.0421471	CYP17A1, CYP1A1, CYP19A1	122	50	18559	9.12738	1	0.602842	44.9817
GOTERM_MF_DIRECT	GO:0019825~oxygen binding	3	2.06897	0.045342	CYP17A1, CYP1A1, CYP19A1	123	47	16881	8.76025	1	0.276729	47.4483
INTERPRO	IPR017972:Cytochrome P450, conserved site	3	2.06897	0.0550062	CYP17A1, CYP1A1, CYP19A1	122	58	18559	7.86843	1	0.664433	54.3901
INTERPRO	IPR001128:Cytochrome P450	3	2.06897	0.0654336	CYP17A1, CYP1A1, CYP19A1	122	64	18559	7.13076	1	0.69497	60.8984
GOTERM_BP_DIRECT	GO:0055114~oxidation-reduction process	9	6.2069	0.066857	ALDH1A1, CYP17A1, CYP1A1, PTGS2, CYCS, NQO1, WWOX, CYP19A1, NQO2	123	592	16792	2.07548	1	0.511207	69.1936
UP_KEYWORDS	Monooxygenase	3	2.06897	0.100069	CYP17A1, CYP1A1, CYP19A1	126	88	20581	5.56845	1	0.333466	74.0478
GOTERM_MF_DIRECT	GO:0016491~oxidoreductase activity	4	2.75862	0.176251	ALDH1A1, CYP1A1, WWOX, NQO2	123	200	16881	2.74488	1	0.699067	93.2005
GOTERM_MF_DIRECT	GO:0005506~iron ion binding	3	2.06897	0.303374	CYP17A1, CYP1A1, CYP19A1	123	153	16881	2.69106	1	0.862361	99.3345
KEGG_PATHWAY	hsa01100:Metabolic pathways	8	5.51724	0.99497	ALDH1A1, CYP17A1, TYMP, CYP1A1, PTGS2, NME1, DNMT3B, CYP19A1	84	1219	6879	0.537443	1	0.999669	100
Annotation Cluster 36	Enrichment Score: 1.48363726684707
Category	Term	Count	%	PValue	Genes	List Total	Pop Hits	Pop Total	Fold Enrichment	Bonferroni	Benjamini	FDR
GOTERM_CC_DIRECT	GO:0000307~cyclin-dependent protein kinase holoenzyme complex	3	2.06897	0.00440865	CCND2, CDK4, CDK2	123	15	18224	29.6325	0.685767	0.0435472	5.61825
BIOCARTA	h_cellcyclePathway:Cyclins and Cell Cycle Regulation	5	3.44828	0.0112063	CDKN1B, CCND2, CCNH, CDK4, CDK2	60	25	1625	5.41667	0.85278	0.212961	12.8454
GOTERM_BP_DIRECT	GO:0051301~cell division	6	4.13793	0.111773	CCND2, BCAR1, CDK4, TACC1, CDK2, RBBP8	123	350	16792	2.34035	1	0.675179	86.6928
UP_KEYWORDS	Cell division	5	3.44828	0.210545	CCND2, CDK4, TACC1, CDK2, RBBP8	126	388	20581	2.10491	1	0.511073	95.1421
Annotation Cluster 37	Enrichment Score: 0.9314995640474903
Category	Term	Count	%	PValue	Genes	List Total	Pop Hits	Pop Total	Fold Enrichment	Bonferroni	Benjamini	FDR
GOTERM_BP_DIRECT	GO:0010508~positive regulation of autophagy	3	2.06897	0.0341241	XBP1, PIK3CB, FOXO1	123	40	16792	10.239	1	0.331257	44.6112
UP_KEYWORDS	Autophagy	3	2.06897	0.186852	XBP1, PIK3CB, FOXO1	126	130	20581	3.76941	1	0.479064	92.9083
GOTERM_BP_DIRECT	GO:0006914~autophagy	3	2.06897	0.251734	XBP1, PIK3CB, FOXO1	123	133	16792	3.07941	1	0.917329	99.2806
Annotation Cluster 38	Enrichment Score: 0.9065871351393877
Category	Term	Count	%	PValue	Genes	List Total	Pop Hits	Pop Total	Fold Enrichment	Bonferroni	Benjamini	FDR
UP_KEYWORDS	Cell adhesion	7	4.82759	0.0721102	PIK3CB, BCAR1, CDH1, CDH3, ITGB1, SRC, CTNNB1	126	479	20581	2.38703	1	0.26168	61.6148
GOTERM_BP_DIRECT	GO:0007156~homophilic cell adhesion via plasma membrane adhesion molecules	4	2.75862	0.107918	PIK3CB, CDH1, CDH3, ITGB1	123	158	16792	3.45621	1	0.665372	85.675
KEGG_PATHWAY	hsa04514:Cell adhesion molecules (CAMs)	4	2.75862	0.244991	CLDN7, CDH1, CDH3, ITGB1	84	142	6879	2.30684	1	0.377636	96.6645
Annotation Cluster 39	Enrichment Score: 0.8645484389664907
Category	Term	Count	%	PValue	Genes	List Total	Pop Hits	Pop Total	Fold Enrichment	Bonferroni	Benjamini	FDR
GOTERM_CC_DIRECT	GO:0005783~endoplasmic reticulum	11	7.58621	0.0511908	CYP17A1, CAV1, STS, PTGS2, S100A7, XBP1, BAX, BCL2, PTN, GPER1, CYP19A1	123	828	18224	1.96834	0.999999	0.268674	49.7257
GOTERM_CC_DIRECT	GO:0005789~endoplasmic reticulum membrane	11	7.58621	0.063641	CYP17A1, CAV1, STS, CYP1A1, PTGS2, XBP1, BAX, BCL2, TGFA, GPER1, CYP19A1	123	862	18224	1.89071	1	0.312384	57.7065
UP_KEYWORDS	Endoplasmic reticulum	6	4.13793	0.782395	STS, CYP1A1, PTGS2, XBP1, BCL2, GPER1	126	1067	20581	0.918508	1	0.972844	100
Annotation Cluster 40	Enrichment Score: 0.5991391225037176
Category	Term	Count	%	PValue	Genes	List Total	Pop Hits	Pop Total	Fold Enrichment	Bonferroni	Benjamini	FDR
GOTERM_BP_DIRECT	GO:0045087~innate immune response	7	4.82759	0.0935301	S100A7, PTK6, ANXA1, TRIM25, GPER1, CSK, SRC	123	430	16792	2.22242	1	0.617679	81.1926
UP_KEYWORDS	Immunity	5	3.44828	0.361107	ANXA1, TRIM25, GPER1, CSK, SRC	126	500	20581	1.63341	1	0.706331	99.6759
UP_KEYWORDS	Innate immunity	3	2.06897	0.472058	ANXA1, TRIM25, GPER1	126	261	20581	1.87749	1	0.807515	99.9718
Annotation Cluster 41	Enrichment Score: 0.3662819188562886
Category	Term	Count	%	PValue	Genes	List Total	Pop Hits	Pop Total	Fold Enrichment	Bonferroni	Benjamini	FDR
GOTERM_BP_DIRECT	GO:0006508~proteolysis	6	4.13793	0.29845	BMP1, CASP9, CASP7, ST14, PIP, KLK10	123	500	16792	1.63824	1	0.951136	99.7598
UP_KEYWORDS	Zymogen	3	2.06897	0.373953	BMP1, CASP9, CASP7	126	214	20581	2.28983	1	0.717932	99.75
UP_KEYWORDS	Protease	5	3.44828	0.421631	BMP1, CASP9, CASP7, ST14, KLK10	126	544	20581	1.5013	1	0.764315	99.9093
GOTERM_MF_DIRECT	GO:0004252~serine-type endopeptidase activity	3	2.06897	0.552561	BMP1, ST14, KLK10	123	255	16881	1.61463	1	0.983716	99.9986
UP_KEYWORDS	Hydrolase	11	7.58621	0.567007	FHIT, STS, BMP1, CASP9, HDAC1, CASP7, ST14, BRIP1, KLK10, RAD54L, RBBP8	126	1671	20581	1.07526	1	0.878906	99.9978
Annotation Cluster 42	Enrichment Score: 0.12573120349635858
Category	Term	Count	%	PValue	Genes	List Total	Pop Hits	Pop Total	Fold Enrichment	Bonferroni	Benjamini	FDR
UP_KEYWORDS	Zinc	15	10.3448	0.571316	ESRRA, BMP1, BRAF, S100A7, MTA1, TRIM25, TIMP4, TIMP1, GLI1, SP1, PRLR, MDM2, PARP1, DNMT3B, NQO2	126	2348	20581	1.04349	1	0.879117	99.998
GOTERM_MF_DIRECT	GO:0008270~zinc ion binding	7	4.82759	0.856814	ESRRA, BMP1, S100A7, MDM2, MTA1, TRIM25, PARP1	123	1169	16881	0.82182	1	0.99993	100
UP_KEYWORDS	Zinc-finger	9	6.2069	0.857124	ESRRA, BRAF, SP1, MDM2, MTA1, TRIM25, PARP1, DNMT3B, GLI1	126	1781	20581	0.825419	1	0.988969	100
Annotation Cluster 43	Enrichment Score: 0.07046020658433667
Category	Term	Count	%	PValue	Genes	List Total	Pop Hits	Pop Total	Fold Enrichment	Bonferroni	Benjamini	FDR
INTERPRO	IPR013783:Immunoglobulin-like fold	6	4.13793	0.748969	NTRK3, SP1, PRLR, MET, HFE, KIT	122	951	18559	0.959766	1	1	100
INTERPRO	IPR003599:Immunoglobulin subtype	3	2.06897	0.838738	NTRK3, SP1, KIT	122	497	18559	0.918247	1	1	100
INTERPRO	IPR007110:Immunoglobulin-like domain	4	2.75862	0.883644	NTRK3, SP1, HFE, KIT	122	771	18559	0.789224	1	1	100
SMART	SM00409:IG	3	2.06897	0.941438	NTRK3, SP1, KIT	91	497	10057	0.667102	1	1	100
